# Supplementary material for: PLETHORA transcription factors promote early embryo development through induction of meristematic potential
Source: Development. 2024 Jun 17;151(12):dev202527. doi: 10.1242/dev.202527 (PMC11234262; doi:10.1242/dev.202527)
Supplement: Table S1. — Genes with a PLT binding peak within a [-4 kb, +4 kb] range from the TSS and direct PLT target genes upregulated during PLT overexpression. [file develop-151-202527-TableS1.xlsx]

## Sheet: Data S1
Data S1 - Genes with a PLT binding peak within a [-4 kb, +4 kb] range from the TSS and direct PLT target genes upregulated during PLT overexpression.
Peak (locus identifier)	Representative gene model	Primary gene name and symbol		Peak&upregulated (locus identifier)	Representative gene model	Primary gene name and symbol (Araport 11)
AT1G01110	AT1G01110.2	IQ-DOMAIN 18 (IQD18)		AT1G01110	AT1G01110.2	IQ-DOMAIN 18 (IQD18)
AT1G01180	AT1G01180.1			AT1G02690	AT1G02690.2	IMPORTIN ALPHA ISOFORM 6 (IMPA-6)
AT1G01200	AT1G01200.1	RAB GTPASE HOMOLOG A3 (RABA3)		AT1G02810	AT1G02810.1	PECTIN METHYL ESTERASE INHIBITOR-PECTIN METHYLESTERASE7 (PMEI-PME7)
AT1G01230	AT1G01230.1	(ATORM1)		AT1G04100	AT1G04100.1	INDOLEACETIC ACID-INDUCED PROTEIN 10 (IAA10)
AT1G01300	AT1G01300.1			AT1G04610	AT1G04610.1	YUCCA 3 (YUC3)
AT1G01305	AT1G01305.1			AT1G06080	AT1G06080.1	DELTA 9 DESATURASE 1 (ADS1)
AT1G01460	AT1G01460.1	(PIPK11)		AT1G06180	AT1G06180.1	MYB DOMAIN PROTEIN 13 (MYB13)
AT1G01490	AT1G01490.4	HEAVY METAL PROTEIN 1 (ATHMP01)		AT1G06420	AT1G06420.1
AT1G01500	AT1G01500.1			AT1G08030	AT1G08030.1	TYROSYLPROTEIN SULFOTRANSFERASE (TPST)
AT1G01530	AT1G01530.1	AGAMOUS-LIKE 28 (AGL28)		AT1G10490	AT1G10490.1	N-ACETYLTRANSFERASE1 FOR CYTIDINE IN RNA (ACYR1)
AT1G01570	AT1G01570.2			AT1G10750	AT1G10750.1
AT1G01580	AT1G01580.2			AT1G11170	AT1G11170.1
AT1G01620	AT1G01620.1	PLASMA MEMBRANE INTRINSIC PROTEIN 1C (PIP1C)		AT1G12130	AT1G12130.1	(FMOGS-OX6)
AT1G01650	AT1G01650.1	SIGNAL PEPTIDE PEPTIDASE-LIKE 4 (SPPL4)		AT1G12860	AT1G12860.1	SCREAM 2 (SCRM2)
AT1G01800	AT1G01800.1			AT1G13160	AT1G13160.1
AT1G01810	AT1G01810.1			AT1G13590	AT1G13590.1	PHYTOSULFOKINE 1 PRECURSOR (PSK1)
AT1G02020	AT1G02020.1			AT1G15330	AT1G15330.1
AT1G02065	AT1G02065.1	SQUAMOSA PROMOTER BINDING PROTEIN-LIKE 8 (SPL8)		AT1G15940	AT1G15940.1	(PDS5E)
AT1G02070	AT1G02070.1			AT1G16070	AT1G16070.1	TUBBY LIKE PROTEIN 8 (TLP8)
AT1G02210	AT1G02210.1			AT1G16500	AT1G16500.1
AT1G02460	AT1G02460.1			AT1G17490	AT1G17490.1
AT1G02510	AT1G02510.1	(TPK4)		AT1G18370	AT1G18370.1	HINKEL (HIK)
AT1G02640	AT1G02640.1	BETA-XYLOSIDASE 2 (BXL2)		AT1G18800	AT1G18800.1	NAP1-RELATED PROTEIN 2 (NRP2)
AT1G02670	AT1G02670.3			AT1G18870	AT1G18870.1	ISOCHORISMATE SYNTHASE 2 (ICS2)
AT1G02690	AT1G02690.2	IMPORTIN ALPHA ISOFORM 6 (IMPA-6)		AT1G19120	AT1G19120.1	SM-LIKE 1A (LSM1A)
AT1G02810	AT1G02810.1	PECTIN METHYL ESTERASE INHIBITOR-PECTIN METHYLESTERASE7 (PMEI-PME7)		AT1G19440	AT1G19440.1	3-KETOACYL-COA SYNTHASE 4 (KCS4)
AT1G03220	AT1G03220.1	SECRETED ASPARTIC PROTEASE 2 (SAP2)		AT1G19850	AT1G19850.1	MONOPTEROS (MP)
AT1G03230	AT1G03230.1	SECRETED ASPARTIC PROTEASE 1 (SAP1)		AT1G19960	AT1G19960.1
AT1G03730	AT1G03730.1			AT1G22400	AT1G22400.1	(UGT85A1)
AT1G03740	AT1G03740.1			AT1G23000	AT1G23000.2	HEAVY METAL ASSOCIATED PROTEIN 5 (ATHMP05)
AT1G03840	AT1G03840.1	MAGPIE (MGP)		AT1G23410	AT1G23410.1	(RPS27AA)
AT1G03980	AT1G03980.2			AT1G25510	AT1G25510.1
AT1G04100	AT1G04100.1	INDOLEACETIC ACID-INDUCED PROTEIN 10 (IAA10)		AT1G26260	AT1G26260.1	CRYPTOCHROME-INTERACTING BASIC-HELIX-LOOP-HELIX 5 (CIB5)
AT1G04370	AT1G04370.1	ETHYLENE-RESPONSIVE ELEMENT BINDING FACTOR 14 (ERF14)		AT1G27050	AT1G27050.1
AT1G04457	AT1G04457.1			AT1G27930	AT1G27930.1	(AGM1)
AT1G04610	AT1G04610.1	YUCCA 3 (YUC3)		AT1G30620	AT1G30620.1	MURUS 4 (MUR4)
AT1G05150	AT1G05150.1			AT1G31760	AT1G31760.1	SWI/SNF PROTEIN COMPLEX B5 (SWIB5)
AT1G05170	AT1G05170.2	(CAGE1)		AT1G32190	AT1G32190.1
AT1G05220	AT1G05220.1			AT1G32240	AT1G32240.1	KANADI 2 (KAN2)
AT1G05680	AT1G05680.1	URIDINE DIPHOSPHATE GLYCOSYLTRANSFERASE 74E2 (UGT74E2)		AT1G32360	AT1G32360.1	(C3H12)
AT1G05800	AT1G05800.1	DONGLE (DGL)		AT1G33110	AT1G33110.1
AT1G05805	AT1G05805.1	ABA-RESPONSIVE KINASE SUBSTRATE 2 (AKS2)		AT1G33750	AT1G33750.1	TERPENE SYNTHASE 22 (TPS22)
AT1G06030	AT1G06030.1	FRUCTOKINASE 6 (FRK6)		AT1G34110	AT1G34110.1	RGF1 INSENSITIVE 5 (RGI5)
AT1G06040	AT1G06040.1	SALT TOLERANCE (STO)		AT1G34770	AT1G34770.4	(NSE3)
AT1G06080	AT1G06080.1	DELTA 9 DESATURASE 1 (ADS1)		AT1G44170	AT1G44170.1	ALDEHYDE DEHYDROGENASE 3H1 (ALDH3H1)
AT1G06100	AT1G06100.1	(ADS1.3)		AT1G47270	AT1G47270.1	TUBBY LIKE PROTEIN 6 (TLP6)
AT1G06180	AT1G06180.1	MYB DOMAIN PROTEIN 13 (MYB13)		AT1G47480	AT1G47480.1
AT1G06420	AT1G06420.1			AT1G47670	AT1G47670.1
AT1G06530	AT1G06530.1	PEROXISOMAL AND MITOCHONDRIAL DIVISION FACTOR 2 (PMD2)		AT1G48510	AT1G48510.3	SURFEIT 1B (SURF1B)
AT1G06660	AT1G06660.1	JASON (JASON)		AT1G49320	AT1G49320.1	UNKNOWN SEED PROTEIN LIKE 1 (USPL1)
AT1G06740	AT1G06740.1	MUSTANG 3 (MUG3)		AT1G50570	AT1G50570.1
AT1G06990	AT1G06990.1			AT1G51170	AT1G51170.1	UNICORN (UCN)
AT1G07100	AT1G07100.1			AT1G53060	AT1G53060.1
AT1G07200	AT1G07200.2	SMAX1-LIKE 6 (SMXL6)		AT1G55110	AT1G55110.1	INDETERMINATE(ID)-DOMAIN 7 (IDD7)
AT1G07290	AT1G07290.1	GOLGI NUCLEOTIDE SUGAR TRANSPORTER 2 (GONST2)		AT1G55760	AT1G55760.1	STRESS-INDUCED BTB PROTEIN1 (SIBP1)
AT1G07340	AT1G07340.1	SUGAR TRANSPORTER 2 (STP2)		AT1G56680	AT1G56680.2
AT1G07350	AT1G07350.1	SERINE/ARGININE RICH-LIKE PROTEIN 45A (SR45a)		AT1G59980	AT1G59980.1	ARG1-LIKE 2 (ARL2)
AT1G07450	AT1G07450.1			AT1G63160	AT1G63160.1	REPLICATION FACTOR C 2 (RFC2)
AT1G07520	AT1G07520.3			AT1G63660	AT1G63660.1
AT1G07640	AT1G07640.3	(OBP2)		AT1G64450	AT1G64450.1
AT1G07728	AT1G07728.1			AT1G65920	AT1G65920.1	(PRAF1)
AT1G08030	AT1G08030.1	TYROSYLPROTEIN SULFOTRANSFERASE (TPST)		AT1G68430	AT1G68430.1
AT1G08660	AT1G08660.1	MALE GAMETOPHYTE DEFECTIVE 2 (MGP2)		AT1G68560	AT1G68560.1	ALPHA-XYLOSIDASE 1 (XYL1)
AT1G08820	AT1G08820.1	VAMP/SYNAPTOBREVIN-ASSOCIATED PROTEIN 27-2 (VAP27-2)		AT1G68710	AT1G68710.3	AMINOPHOSPHOLIPID ATPASE 9 (ALA9)
AT1G09160	AT1G09160.1			AT1G70000	AT1G70000.1	(MYBD)
AT1G09270	AT1G09270.1	IMPORTIN ALPHA ISOFORM 4 (IMPA-4)		AT1G70420	AT1G70420.1
AT1G09570	AT1G09570.3			AT1G70480	AT1G70480.2	(JASSY)
AT1G09580	AT1G09580.1			AT1G70560	AT1G70560.1	TRYPTOPHAN AMINOTRANSFERASE OF ARABIDOPSIS 1 (TAA1)
AT1G09630	AT1G09630.1	RAB GTPASE 11C (RAB11c)		AT1G70710	AT1G70710.1	GLYCOSYL HYDROLASE 9B1 (GH9B1)
AT1G09720	AT1G09720.1	NETWORKED 2B (NET2B)		AT1G71870	AT1G71870.1	(BIGE1A)
AT1G09810	AT1G09810.1	EVOLUTIONARILY CONSERVED C-TERMINAL REGION 11 (ECT11)		AT1G71960	AT1G71960.1	ATP-BINDING CASETTE G25 (ABCG25)
AT1G09870	AT1G09870.1			AT1G72490	AT1G72490.3	DEEPER ROOTING 1 (DRO1)
AT1G09880	AT1G09880.3			AT1G73100	AT1G73100.1	SU(VAR)3-9 HOMOLOG 3 (SUVH3)
AT1G09970	AT1G09970.2	(LRR XI-23)		AT1G74500	AT1G74500.1	ACTIVATION-TAGGED BRI1(BRASSINOSTEROID-INSENSITIVE 1)-SUPPRESSOR 1 (BS1)
AT1G10020	AT1G10020.1			AT1G75580	AT1G75580.1	SMALL AUXIN UPREGULATED RNA 51 (SAUR51)
AT1G10290	AT1G10290.1	DYNAMIN-LIKE PROTEIN 6 (ADL6)		AT1G76950	AT1G76950.1	(PRAF1)
AT1G10470	AT1G10470.1	RESPONSE REGULATOR 4 (ARR4)		AT1G77220	AT1G77220.1	LAZ1 HOMOLOG1 (LAZ1H1)
AT1G10490	AT1G10490.1	N-ACETYLTRANSFERASE1 FOR CYTIDINE IN RNA (ACYR1)		AT1G79110	AT1G79110.1	BOI-RELATED GENE 2 (BRG2)
AT1G10560	AT1G10560.1	PLANT U-BOX 18 (PUB18)		AT1G79630	AT1G79630.1
AT1G10652				AT1G80100	AT1G80100.3
AT1G10690	AT1G10690.1	(SMR8)		AT2G01420	AT2G01420.2	PIN-FORMED 4 (PIN4)
AT1G10750	AT1G10750.1			AT2G03240	AT2G03240.1
AT1G10760	AT1G10760.1	STARCH EXCESS 1 (SEX1)		AT2G03830	AT2G03830.1	ROOT MERISTEM GROWTH FACTOR 8 (RGF8)
AT1G10770	AT1G10770.1			AT2G04030	AT2G04030.1	(CR88)
AT1G10960	AT1G10960.1	FERREDOXIN 1 (FD1)		AT2G15320	AT2G15320.1
AT1G10990	AT1G10990.2			AT2G15440	AT2G15440.1
AT1G11060	AT1G11060.1	WINGS APART-LIKE PROTEIN 1 (WAPL1)		AT2G15490	AT2G15490.1	UDP-GLYCOSYLTRANSFERASE 73B4 (UGT73B4)
AT1G11130	AT1G11130.1	STRUBBELIG (SUB)		AT2G16570	AT2G16570.1	GLN PHOSPHORIBOSYL PYROPHOSPHATE AMIDOTRANSFERASE 1 (ASE1)
AT1G11170	AT1G11170.1			AT2G16760	AT2G16760.1
AT1G11175	AT1G11175.1			AT2G17370	AT2G17370.1	3-HYDROXY-3-METHYLGLUTARYL-COA REDUCTASE 2 (HMG2)
AT1G11545	AT1G11545.1	XYLOGLUCAN ENDOTRANSGLUCOSYLASE/HYDROLASE 8 (XTH8)		AT2G18230	AT2G18230.1	PYROPHOSPHORYLASE 2 (PPa2)
AT1G11710	AT1G11710.1			AT2G20610	AT2G20610.1	SUPERROOT 1 (SUR1)
AT1G11930	AT1G11930.1			AT2G21180	AT2G21180.1
AT1G12015	AT1G12015.1			AT2G21590	AT2G21590.1	(APL4)
AT1G12060	AT1G12060.1	BCL-2-ASSOCIATED ATHANOGENE 5 (BAG5)		AT2G21650	AT2G21650.1	MATERNAL EFFECT EMBRYO ARREST 3 (MEE3)
AT1G12100	AT1G12100.1			AT2G21800	AT2G21800.2	ESSENTIAL MEIOTIC ENDONUCLEASE 1A (EME1A)
AT1G12110	AT1G12110.1	NRT1/ PTR FAMILY 6.3 (NPF6.3)		AT2G22680	AT2G22680.1	WAV3 HOMOLOG 1 (WAVH1)
AT1G12130	AT1G12130.1	(FMOGS-OX6)		AT2G23050	AT2G23050.1	NAKED PINS IN YUC MUTANTS 4 (NPY4)
AT1G12220	AT1G12220.1	RESISTANT TO P. SYRINGAE 5 (RPS5)		AT2G23150	AT2G23150.1	NATURAL RESISTANCE-ASSOCIATED MACROPHAGE PROTEIN 3 (NRAMP3)
AT1G12244	AT1G12244.1			AT2G23290	AT2G23290.1	MYB DOMAIN PROTEIN 70 (MYB70)
AT1G12260	AT1G12260.1	NAC 007 (NAC007)		AT2G24170	AT2G24170.1
AT1G12420	AT1G12420.1	ACT DOMAIN REPEAT 8 (ACR8)		AT2G24280	AT2G24280.1
AT1G12451				AT2G24570	AT2G24570.1	WRKY DNA-BINDING PROTEIN 17 (WRKY17)
AT1G12805	AT1G12805.1			AT2G26040	AT2G26040.1	PYR1-LIKE 2 (PYL2)
AT1G12860	AT1G12860.1	SCREAM 2 (SCRM2)		AT2G26710	AT2G26710.1	PHYB ACTIVATION TAGGED SUPPRESSOR 1 (BAS1)
AT1G13120	AT1G13120.1	(GLE1)		AT2G28900	AT2G28900.1	OUTER PLASTID ENVELOPE PROTEIN 16-1 (OEP16-1)
AT1G13160	AT1G13160.1			AT2G29670	AT2G29670.1
AT1G13200	AT1G13200.1			AT2G30380	AT2G30380.1	CHIQUITA1-LIKE 8 (CHIQL8)
AT1G13590	AT1G13590.1	PHYTOSULFOKINE 1 PRECURSOR (PSK1)		AT2G31390	AT2G31390.1	FRUCTOKINASE 2 (FRK2)
AT1G13990	AT1G13990.3			AT2G32090	AT2G32090.1	GLYOXALASE I-LIKE;9 (GLXI-LIKE;9)
AT1G14020	AT1G14020.1	RG-I RHAMNOSYLTRANSFERASE 4 (RRT4)		AT2G33010	AT2G33010.1
AT1G14330	AT1G14330.1			AT2G34020	AT2G34020.2
AT1G14430	AT1G14430.1	GALACTOSE OXIDASE-LIKE 5 (GOXL5)		AT2G34150	AT2G34150.2	WISKOTT-ALDRICH SYNDROME PROTEIN FAMILY VERPROLIN HOMOLOGOUS PROTEIN 1 (WAVE1)
AT1G14580	AT1G14580.3	(ATIDD6)		AT2G34710	AT2G34710.1	PHABULOSA (PHB)
AT1G14750	AT1G14750.3			AT2G36390	AT2G36390.1	STARCH BRANCHING ENZYME 2.1 (SBE2.1)
AT1G14920	AT1G14920.1	GIBBERELLIC ACID INSENSITIVE (GAI)		AT2G37080	AT2G37080.1	ROP INTERACTIVE PARTNER 2 (RIP2)
AT1G15090	AT1G15090.1			AT2G37390	AT2G37390.1	SODIUM POTASSIUM ROOT DEFECTIVE 2 (NAKR2)
AT1G15165	AT1G15165.1			AT2G38090	AT2G38090.1
AT1G15215	AT1G15215.4			AT2G38370	AT2G38370.2
AT1G15300	AT1G15300.1	CYTOSLEEPER (CYTOSLEEPER)		AT2G38400	AT2G38400.2	ALANINE:GLYOXYLATE AMINOTRANSFERASE 3 (AGT3)
AT1G15330	AT1G15330.1			AT2G38810	AT2G38810.1	HISTONE H2A 8 (HTA8)
AT1G15500	AT1G15500.1	(ATNTT2)		AT2G39870	AT2G39870.1
AT1G15540	AT1G15540.3			AT2G40330	AT2G40330.1	PYR1-LIKE 6 (PYL6)
AT1G15570	AT1G15570.1	CYCLIN A2;3 (CYCA2;3)		AT2G42570	AT2G42570.1	TRICHOME BIREFRINGENCE-LIKE 39 (TBL39)
AT1G15690	AT1G15690.1	(AVP1)		AT2G42660	AT2G42660.1
AT1G15800	AT1G15800.1			AT2G43140	AT2G43140.2	(BHLH129)
AT1G15940	AT1G15940.1	(PDS5E)		AT2G45720	AT2G45720.1
AT1G16070	AT1G16070.1	TUBBY LIKE PROTEIN 8 (TLP8)		AT2G46410	AT2G46410.1	CAPRICE (CPC)
AT1G16360	AT1G16360.2			AT3G01610	AT3G01610.2	EMBRYO DEFECTIVE 1354 (emb1354)
AT1G16390	AT1G16390.1	ORGANIC CATION/CARNITINE TRANSPORTER 3 (OCT3)		AT3G01840	AT3G01840.1	LYSM-CONTAINING RECEPTOR-LIKE KINASE 2 (LYK2)
AT1G16500	AT1G16500.1			AT3G02980	AT3G02980.1	MEIOTIC CONTROL OF CROSSOVERS1 (MCC1)
AT1G16515	AT1G16515.2			AT3G03170	AT3G03170.1
AT1G16890	AT1G16890.3	UBIQUITIN-CONJUGATING ENZYME 36 (UBC36)		AT3G03790	AT3G03790.3
AT1G17120	AT1G17120.1	CATIONIC AMINO ACID TRANSPORTER 8 (CAT8)		AT3G04350	AT3G04350.1
AT1G17160	AT1G17160.1	RIBOKINASE (RBSK)		AT3G04580	AT3G04580.1	ETHYLENE INSENSITIVE 4 (EIN4)
AT1G17200	AT1G17200.1	CASP-LIKE PROTEIN 2A1 (CASPL2A1)		AT3G05290	AT3G05290.1	PEROXISOMAL ADENINE NUCLEOTIDE CARRIER 1 (PNC1)
AT1G17285	AT1G17285.2			AT3G07370	AT3G07370.1	CARBOXYL TERMINUS OF HSC70-INTERACTING PROTEIN (CHIP)
AT1G17400	AT1G17400.1	DEEPER ROOTING 3 (DRO3)		AT3G07760	AT3G07760.3	WEEP (WEEP)
AT1G17410	AT1G17410.1			AT3G08030	AT3G08030.1	(ATHA2-1)
AT1G17490	AT1G17490.1			AT3G10040	AT3G10040.1	HYPOXIA RESPONSE ATTENUATOR1 (HRA1)
AT1G17650	AT1G17650.1	GLYOXYLATE REDUCTASE 2 (GLYR2)		AT3G10650	AT3G10650.1	(NUP1)
AT1G17820	AT1G17820.1			AT3G10690	AT3G10690.1	DNA GYRASE A (GYRA)
AT1G18180	AT1G18180.1			AT3G10985	AT3G10985.1	SENESCENCE ASSOCIATED GENE 20 (SAG20)
AT1G18200	AT1G18200.1	RAB GTPASE HOMOLOG A6B (RABA6b)		AT3G11690	AT3G11690.1
AT1G18300	AT1G18300.1	NUDIX HYDROLASE HOMOLOG 4 (NUDT4)		AT3G12490	AT3G12490.2	CYSTATIN B (CYSB)
AT1G18370	AT1G18370.1	HINKEL (HIK)		AT3G12530	AT3G12530.1	(PSF2)
AT1G18382	AT1G18382.1			AT3G14240	AT3G14240.1
AT1G18580	AT1G18580.1	GALACTURONOSYLTRANSFERASE 11 (GAUT11)		AT3G14350	AT3G14350.1	STRUBBELIG-RECEPTOR FAMILY 7 (SRF7)
AT1G18740	AT1G18740.1	BYPASS1-LIKE (B1L)		AT3G14890	AT3G14890.1	ZINC 4 FINGER DNA 3'-PHOSPHOESTERASE (ZDP)
AT1G18800	AT1G18800.1	NAP1-RELATED PROTEIN 2 (NRP2)		AT3G15720	AT3G15720.1
AT1G18870	AT1G18870.1	ISOCHORISMATE SYNTHASE 2 (ICS2)		AT3G16320	AT3G16320.1	(CDC27a)
AT1G19000	AT1G19000.1			AT3G18080	AT3G18080.1	B-S GLUCOSIDASE 44 (BGLU44)
AT1G19100	AT1G19100.1	DEFECTIVE IN MERISTEM SILENCING 11 (DMS11)		AT3G18230	AT3G18230.1
AT1G19120	AT1G19120.1	SM-LIKE 1A (LSM1A)		AT3G19790	AT3G19790.1
AT1G19220	AT1G19220.1	AUXIN RESPONSE FACTOR 19 (ARF19)		AT3G21100	AT3G21100.3
AT1G19371	AT1G19371.1	MICRORNA169H (MIR169H)		AT3G22930	AT3G22930.1	CALMODULIN-LIKE 11 (CML11)
AT1G19380	AT1G19380.1			AT3G23150	AT3G23150.1	ETHYLENE RESPONSE 2 (ETR2)
AT1G19397	AT1G19397.1			AT3G23580	AT3G23580.1	RIBONUCLEOTIDE REDUCTASE 2A (RNR2A)
AT1G19440	AT1G19440.1	3-KETOACYL-COA SYNTHASE 4 (KCS4)		AT3G24240	AT3G24240.1	(RGFR1)
AT1G19460	AT1G19460.1			AT3G24810	AT3G24810.1	(ICK3)
AT1G19850	AT1G19850.1	MONOPTEROS (MP)		AT3G27350	AT3G27350.2
AT1G19960	AT1G19960.1			AT3G46590	AT3G46590.2	TRF-LIKE 1 (TRFL1)
AT1G20110	AT1G20110.1	FYVE-DOMAIN PROTEIN 1 (FYVE1)		AT3G46970	AT3G46970.1	ALPHA-GLUCAN PHOSPHORYLASE 2 (PHS2)
AT1G20400	AT1G20400.1			AT3G47800	AT3G47800.1
AT1G20440	AT1G20440.1	COLD-REGULATED 47 (COR47)		AT3G47960	AT3G47960.1	NRT1/ PTR FAMILY 2.10 (NPF2.10)
AT1G20620	AT1G20620.6	REPRESSOR OF GSNOR1 (ROG1)		AT3G49380	AT3G49380.1	IQ-DOMAIN 15 (iqd15)
AT1G20880	AT1G20880.1			AT3G50310	AT3G50310.1	MITOGEN-ACTIVATED PROTEIN KINASE KINASE KINASE 20 (MAPKKK20)
AT1G20900	AT1G20900.1	AT-HOOK MOTIF NUCLEAR-LOCALIZED PROTEIN 27 (AHL27)		AT3G50870	AT3G50870.1	MONOPOLE (MNP)
AT1G20940	AT1G20940.1			AT3G51150	AT3G51150.2
AT1G20950	AT1G20950.1			AT3G51620	AT3G51620.2	(NTP6)
AT1G21000	AT1G21000.1	(PLATZ1)		AT3G51750	AT3G51750.1
AT1G21050	AT1G21050.2			AT3G52490	AT3G52490.1	SMAX1-LIKE 3 (SMXL3)
AT1G21340	AT1G21340.1			AT3G52905	AT3G52905.1
AT1G21350	AT1G21350.5			AT3G54000	AT3G54000.1
AT1G21630	AT1G21630.2	ARABIDOPSIS THALIANA EH DOMAIN CONTAINING PROTEIN 2 (ATEH2)		AT3G54110	AT3G54110.1	PLANT UNCOUPLING MITOCHONDRIAL PROTEIN 1 (PUMP1)
AT1G21640	AT1G21640.2	NAD KINASE 2 (NADK2)		AT3G54220	AT3G54220.1	SCARECROW (SCR)
AT1G21730	AT1G21730.1	KINESIN 7.1 (KIN7.1)		AT3G56990	AT3G56990.1	EMBRYO SAC DEVELOPMENT ARREST 7 (EDA7)
AT1G21738	AT1G21738.1			AT3G57010	AT3G57010.1
AT1G21830	AT1G21830.1			AT3G57520	AT3G57520.1	SEED IMBIBITION 2 (SIP2)
AT1G21960	AT1G21960.1	(DT 65)		AT3G57660	AT3G57660.1	NUCLEAR RNA POLYMERASE A1 (NRPA1)
AT1G21975				AT3G57830	AT3G57830.1
AT1G21980	AT1G21980.1	PHOSPHATIDYLINOSITOL-4-PHOSPHATE 5-KINASE 1 (PIP5K1)		AT3G57880	AT3G57880.1	MULTIPLE C2 DOMAIN AND TRANSMEMBRANE REGION PROTEIN 3 (MCTP3)
AT1G22140	AT1G22140.1			AT3G57950	AT3G57950.1
AT1G22180	AT1G22180.2			AT3G58060	AT3G58060.1	(MTP8)
AT1G22400	AT1G22400.1	(UGT85A1)		AT3G58460	AT3G58460.2	RHOMBOID-LIKE PROTEIN 15 (RBL15)
AT1G22460	AT1G22460.1			AT3G58540	AT3G58540.1
AT1G22480	AT1G22480.1			AT3G60640	AT3G60640.1	AUTOPHAGY 8G (ATG8G)
AT1G22580	AT1G22580.1			AT3G60660	AT3G60660.1
AT1G22640	AT1G22640.1	MYB DOMAIN PROTEIN 3 (MYB3)		AT3G60690	AT3G60690.1	SMALL AUXIN UPREGULATED RNA 59 (SAUR59)
AT1G22730	AT1G22730.1	MA3 DOMAIN-CONTAINING TRANSLATION REGULATORY FACTOR 2 (MRF2)		AT3G62760	AT3G62760.1	(ATGSTF13)
AT1G23000	AT1G23000.2	HEAVY METAL ASSOCIATED PROTEIN 5 (ATHMP05)		AT3G63210	AT3G63210.1	MEDIATOR OF ABA-REGULATED DORMANCY 1 (MARD1)
AT1G23090	AT1G23090.1	(SULTR3;3)		AT3G63240	AT3G63240.1
AT1G23320	AT1G23320.1	TRYPTOPHAN AMINOTRANSFERASE RELATED 1 (TAR1)		AT4G00110	AT4G00110.1	UDP-D-GLUCURONATE 4-EPIMERASE 3 (GAE3)
AT1G23360	AT1G23360.1	(MENG)		AT4G00200	AT4G00200.1	AT-HOOK MOTIF NUCLEAR LOCALIZED PROTEIN 7 (AHL7)
AT1G23410	AT1G23410.1	(RPS27AA)		AT4G00730	AT4G00730.1	ANTHOCYANINLESS 2 (ANL2)
AT1G23710	AT1G23710.1			AT4G01460	AT4G01460.1
AT1G23760	AT1G23760.1	(JP630)		AT4G02060	AT4G02060.1	PROLIFERA (PRL)
AT1G24130	AT1G24130.1			AT4G03210	AT4G03210.1	XYLOGLUCAN ENDOTRANSGLUCOSYLASE/HYDROLASE 9 (XTH9)
AT1G24170	AT1G24170.1	(LGT9)		AT4G04630	AT4G04630.1
AT1G24300	AT1G24300.1			AT4G05390	AT4G05390.1	ROOT FNR 1 (RFNR1)
AT1G24460	AT1G24460.1	TGN-LOCALIZED SYP41 INTERACTING PROTEIN (TNO1)		AT4G08770	AT4G08770.1	PEROXIDASE 37 (Prx37)
AT1G25340	AT1G25340.3			AT4G09020	AT4G09020.1	ISOAMYLASE 3 (ISA3)
AT1G25425	AT1G25425.1	CLAVATA3/ESR-RELATED 43 (CLE43)		AT4G09760	AT4G09760.1	CHOLINE/ETHANOLAMINE KINASE 3 (CEK3)
AT1G25510	AT1G25510.1			AT4G12550	AT4G12550.1	AUXIN-INDUCED IN ROOT CULTURES 1 (AIR1)
AT1G25550	AT1G25550.1	HRS1 HOMOLOG3 (HHO3)		AT4G14465	AT4G14465.1	AT-HOOK MOTIF NUCLEAR-LOCALIZED PROTEIN 20 (AHL20)
AT1G26260	AT1G26260.1	CRYPTOCHROME-INTERACTING BASIC-HELIX-LOOP-HELIX 5 (CIB5)		AT4G15770	AT4G15770.1
AT1G26730	AT1G26730.1			AT4G17150	AT4G17150.1
AT1G26770	AT1G26770.2	EXPANSIN A10 (EXPA10)		AT4G17260	AT4G17260.1
AT1G26800	AT1G26800.1	MISFOLDED PROTEIN SENSING RING E3 LIGASE 1 (MPSR1)		AT4G17770	AT4G17770.1	TREHALOSE PHOSPHATASE/SYNTHASE 5 (TPS5)
AT1G26860	AT1G26860.1			AT4G17880	AT4G17880.1	(MYC4)
AT1G26920	AT1G26920.1			AT4G18570	AT4G18570.1	INCREASED PETAL GROWTH ANISOTROPY 1 (IPGA1)
AT1G26921	AT1G26921.1			AT4G19980	AT4G19980.1
AT1G26940	AT1G26940.1			AT4G21500	AT4G21500.1
AT1G26945	AT1G26945.1	KIDARI (KDR)		AT4G21510	AT4G21510.1	F-BOX STRESS INDUCED 2 (FBS2)
AT1G27050	AT1G27050.1			AT4G22860	AT4G22860.1	TPX2-LIKE PROTEIN 3 (TPXL3)
AT1G27070	AT1G27070.1	PROTEIN TARGETING TO STARCH 2 (PTST2)		AT4G23750	AT4G23750.1	CYTOKININ RESPONSE FACTOR 2 (CRF2)
AT1G27200	AT1G27200.1			AT4G23760	AT4G23760.1
AT1G27210	AT1G27210.1			AT4G24040	AT4G24040.1	TREHALASE 1 (TRE1)
AT1G27290	AT1G27290.1	TRANSMEMBRANE PROTEIN OF UNKNOWN FUNCTION (TMPU)		AT4G24470	AT4G24470.3	ZINC-FINGER PROTEIN EXPRESSED IN INFLORESCENCE MERISTEM (ZIM)
AT1G27330	AT1G27330.1			AT4G26310	AT4G26310.2
AT1G27510	AT1G27510.1	EXECUTER 2 (EX2)		AT4G27010	AT4G27010.2	EMBRYO DEFECTIVE 2788 (EMB2788)
AT1G27520	AT1G27520.1	MANNOSIDASE 5 (MNS5)		AT4G27380	AT4G27380.1
AT1G27770	AT1G27770.1	AUTOINHIBITED CA2+-ATPASE 1 (ACA1)		AT4G27450	AT4G27450.1	HYPOXIA RESPONSE UNKNOWN PROTEIN 54 (HUP54)
AT1G27930	AT1G27930.1	(AGM1)		AT4G28100	AT4G28100.1	ENDODERMIS7 (EN7)
AT1G27950	AT1G27950.1	GLYCOSYLPHOSPHATIDYLINOSITOL-ANCHORED LIPID PROTEIN TRANSFER 1 (LTPG1)		AT4G28600	AT4G28600.3
AT1G27980	AT1G27980.1	DIHYDROSPHINGOSINE PHOSPHATE LYASE (DPL1)		AT4G28720	AT4G28720.1	YUCCA 8 (YUC8)
AT1G28180	AT1G28180.1			AT4G28760	AT4G28760.1	TON1 RECRUITING MOTIF 20 (TRM20)
AT1G28300	AT1G28300.1	LEAFY COTYLEDON 2 (LEC2)		AT4G28950	AT4G28950.1	RHO-RELATED PROTEIN FROM PLANTS 9 (ROP9)
AT1G28330	AT1G28330.2	DORMANCY-ASSOCIATED PROTEIN-LIKE 1 (DYL1)		AT4G29240	AT4G29240.1
AT1G28447	AT1G28447.1			AT4G29690	AT4G29690.1
AT1G29050	AT1G29050.1	TRICHOME BIREFRINGENCE-LIKE 38 (TBL38)		AT4G30080	AT4G30080.1	AUXIN RESPONSE FACTOR 16 (ARF16)
AT1G29300	AT1G29300.1	UNFERTILIZED EMBRYO SAC 1 (UNE1)		AT4G30160	AT4G30160.2	VILLIN 4 (VLN4)
AT1G29550	AT1G29550.1	(EIF4E1B)		AT4G30340	AT4G30340.1	DIACYLGLYCEROL KINASE 7 (DGK7)
AT1G29780	AT1G29780.1			AT4G30810	AT4G30810.1	SERINE CARBOXYPEPTIDASE-LIKE 29 (scpl29)
AT1G29950	AT1G29950.1	(SACL3)		AT4G31550	AT4G31550.1	WRKY DNA-BINDING PROTEIN 11 (WRKY11)
AT1G29951				AT4G32400	AT4G32400.1	SODIUM HYPERSENSITIVE 1 (SHS1)
AT1G30330	AT1G30330.2	AUXIN RESPONSE FACTOR 6 (ARF6)		AT4G34950	AT4G34950.1	MAJOR FACILITATOR SUPERFAMILY 1 (MFS1)
AT1G30430	AT1G30430.1			AT4G36220	AT4G36220.1	FERULIC ACID 5-HYDROXYLASE 1 (FAH1)
AT1G30550	AT1G30550.2			AT4G36830	AT4G36830.2	ELO HOMOLOG 4 (ELO4)
AT1G30620	AT1G30620.1	MURUS 4 (MUR4)		AT4G36880	AT4G36880.1	CYSTEINE PROTEINASE1 (CP1)
AT1G30680	AT1G30680.1	ARABIDOPSIS TWINKLE HOMOLOG (ATH)		AT4G36910	AT4G36910.1	LOSS OF THE TIMING OF ET AND JA BIOSYNTHESIS 2 (LEJ2)
AT1G30784	AT1G30784.1			AT4G36930	AT4G36930.1	SPATULA (SPT)
AT1G30835	AT1G30835.2	SADHU NON-CODING RETROTRANSPOSON 1-2 (SADHU1-2)		AT4G37160	AT4G37160.1	SKU5 SIMILAR 15 (sks15)
AT1G30920	AT1G30920.1			AT4G37630	AT4G37630.1	CYCLIN D5;1 (CYCD5;1)
AT1G31070	AT1G31070.2	N-ACETYLGLUCOSAMINE-1-PHOSPHATE URIDYLYLTRANSFERASE 1 (GlcNAc1pUT1)		AT4G37740	AT4G37740.1	GROWTH-REGULATING FACTOR 2 (GRF2)
AT1G31260	AT1G31260.1	ZINC TRANSPORTER 10 PRECURSOR (ZIP10)		AT4G37870	AT4G37870.1	PHOSPHOENOLPYRUVATE CARBOXYKINASE 1 (PCK1)
AT1G31355	AT1G31355.1			AT4G38670	AT4G38670.1
AT1G31358	AT1G31358.1	MICRORNA404 (MIR404)		AT4G39500	AT4G39500.2
AT1G31550	AT1G31550.2			AT4G39790	AT4G39790.1
AT1G31650	AT1G31650.1	ROP (RHO OF PLANTS) GUANINE NUCLEOTIDE EXCHANGE FACTOR 14 (ROPGEF14)		AT5G01030	AT5G01030.1
AT1G31760	AT1G31760.1	SWI/SNF PROTEIN COMPLEX B5 (SWIB5)		AT5G01075	AT5G01075.1	TWISTED SEED1 (TWS1)
AT1G31850	AT1G31850.1			AT5G02010	AT5G02010.1	ROP (RHO OF PLANTS) GUANINE NUCLEOTIDE EXCHANGE FACTOR 7 (ROPGEF7)
AT1G31940	AT1G31940.1			AT5G02180	AT5G02180.1
AT1G32040	AT1G32040.1			AT5G02190	AT5G02190.1	PROMOTION OF CELL SURVIVAL 1 (PCS1)
AT1G32170	AT1G32170.1	XYLOGLUCAN ENDOTRANSGLUCOSYLASE/HYDROLASE 30 (XTH30)		AT5G02490	AT5G02490.1	(Hsp70-2)
AT1G32190	AT1G32190.1			AT5G03860	AT5G03860.1	MALATE SYNTHASE (MLS)
AT1G32240	AT1G32240.1	KANADI 2 (KAN2)		AT5G04040	AT5G04040.1	SUGAR-DEPENDENT1 (SDP1)
AT1G32360	AT1G32360.1	(C3H12)		AT5G04220	AT5G04220.2	(SYTC)
AT1G32415	AT1G32415.1	(RRD2)		AT5G05890	AT5G05890.1	UDP-GLUCOSYL TRANSFERASE 76C5 (UGT76C5)
AT1G32430	AT1G32430.1			AT5G07040	AT5G07040.1	ARABIDOPSIS T??XICOS EN LEVADURA 69 (ATL69)
AT1G32640	AT1G32640.1	(MYC2)		AT5G07460	AT5G07460.1	PEPTIDEMETHIONINE SULFOXIDE REDUCTASE 2 (PMSR2)
AT1G32770	AT1G32770.1	NAC DOMAIN CONTAINING PROTEIN 12 (NAC012)		AT5G08260	AT5G08260.1	SERINE CARBOXYPEPTIDASE-LIKE 35 (scpl35)
AT1G32920	AT1G32920.1			AT5G08565	AT5G08565.1	(SPT4-1)
AT1G33055	AT1G33055.1	HYPOXIA RESPONSE UNKNOWN PROTEIN 32 (HUP32)		AT5G08590	AT5G08590.1	SNF1-RELATED PROTEIN KINASE 2.1 (SNRK2.1)
AT1G33110	AT1G33110.1			AT5G09300	AT5G09300.1	(E1A2)
AT1G33240	AT1G33240.1	GT-2-LIKE 1 (GTL1)		AT5G09440	AT5G09440.1	EXORDIUM LIKE 4 (EXL4)
AT1G33290	AT1G33290.1			AT5G10030	AT5G10030.1	TGACG MOTIF-BINDING FACTOR 4 (TGA4)
AT1G33612	AT1G33612.1	(PNP-R1)		AT5G11780	AT5G11780.1
AT1G33670	AT1G33670.1			AT5G12080	AT5G12080.1	MECHANOSENSITIVE CHANNEL OF SMALL CONDUCTANCE-LIKE 10 (MSL10)
AT1G33750	AT1G33750.1	TERPENE SYNTHASE 22 (TPS22)		AT5G13300	AT5G13300.1	SCARFACE (SFC)
AT1G33850	AT1G33850.1			AT5G14230	AT5G14230.1
AT1G33900	AT1G33900.1	IMMUNE ASSOCIATED NUCLEOTIDE BINDING 4 (IAN4)		AT5G14750	AT5G14750.1	MYB DOMAIN PROTEIN 66 (MYB66)
AT1G33910	AT1G33910.1	IMMUNE ASSOCIATED NUCLEOTIDE BINDING 5 (IAN5)		AT5G14760	AT5G14760.1	L-ASPARTATE OXIDASE (AO)
AT1G34110	AT1G34110.1	RGF1 INSENSITIVE 5 (RGI5)		AT5G14930	AT5G14930.2	SENESCENCE-ASSOCIATED GENE 101 (SAG101)
AT1G34240	AT1G34240.1			AT5G15550	AT5G15550.1	ARABIDOPSIS THALIANA PESCADILLO ORTHOLOG (ATPEP2)
AT1G34430	AT1G34430.1	EMBRYO DEFECTIVE 3003 (EMB3003)		AT5G15725	AT5G15725.1	GOLVEN 9 (GLV9)
AT1G34600	AT1G34600.1			AT5G15740	AT5G15740.1	RG-I RHAMNOSYLTRANSFERASE 1 (RRT1)
AT1G34750	AT1G34750.1	CERK-1 INTERACTING PROTEIN PHOSPHATASE 1 (CIPP1)		AT5G16850	AT5G16850.1	TELOMERASE REVERSE TRANSCRIPTASE (TERT)
AT1G34770	AT1G34770.4	(NSE3)		AT5G17630	AT5G17630.1	XYLULOSE 5-PHOSPHATE/PHOSPHATE TRANSLOCATOR (XPT)
AT1G34790	AT1G34790.1	TRANSPARENT TESTA 1 (TT1)		AT5G17760	AT5G17760.1
AT1G35112	AT1G35112.1	SADHU NON-CODING RETROTRANSPOSON 2-1 (SADHU2-1)		AT5G18470	AT5G18470.1
AT1G35160	AT1G35160.2	GF14 PROTEIN PHI CHAIN (GF14 PHI)		AT5G18490	AT5G18490.1
AT1G35270	AT1G35270.1			AT5G18620	AT5G18620.2	CHROMATIN REMODELING FACTOR17 (CHR17)
AT1G35420	AT1G35420.2			AT5G19890	AT5G19890.1
AT1G35461				AT5G22880	AT5G22880.1	HISTONE B2 (HTB2)
AT1G35530	AT1G35530.2	FANCONI ANEMIA COMPLEMENTATION GROUP M (FANCM)		AT5G24270	AT5G24270.1	SALT OVERLY SENSITIVE 3 (SOS3)
AT1G35614	AT1G35614.1			AT5G25590	AT5G25590.1
AT1G35617	AT1G35617.1			AT5G26731	AT5G26731.1
AT1G35630	AT1G35630.1	(RMR5)		AT5G37010	AT5G37010.1
AT1G35730	AT1G35730.2			AT5G40320	AT5G40320.1
AT1G35990	AT1G35990.1			AT5G42200	AT5G42200.1	ARABIDOPSIS TOXICOS EN LEVADURA 23 (ATL23)
AT1G36040	AT1G36040.1			AT5G42250	AT5G42250.1
AT1G36100	AT1G36100.1			AT5G44460	AT5G44460.1	CALMODULIN LIKE 43 (CML43)
AT1G36260	AT1G36260.1			AT5G46640	AT5G46640.1	AT-HOOK MOTIF NUCLEAR LOCALIZED PROTEIN 8 (AHL8)
AT1G36320	AT1G36320.1	CDB1-LIKE (CDB1L)		AT5G47060	AT5G47060.1
AT1G36360	AT1G36360.1			AT5G47370	AT5G47370.1	(HAT2)
AT1G36420	AT1G36420.1			AT5G47440	AT5G47440.1	FORKED-LIKE6 (FL6)
AT1G36510	AT1G36510.1			AT5G48110	AT5G48110.1	TERPENE SYNTHASE 20 (TPS20)
AT1G36530	AT1G36530.1			AT5G48130	AT5G48130.1
AT1G36763	AT1G36763.1			AT5G48170	AT5G48170.1	SLEEPY2 (SLY2)
AT1G36950	AT1G36950.1	(CTL13)		AT5G48720	AT5G48720.2	X-RAY INDUCED TRANSCRIPT 1 (XRI1)
AT1G37130	AT1G37130.1	NITRATE REDUCTASE 2 (NIA2)		AT5G48940	AT5G48940.1	(RGFR2)
AT1G37180	AT1G37180.1			AT5G50170	AT5G50170.1
AT1G37210	AT1G37210.1			AT5G51550	AT5G51550.1	EXORDIUM LIKE 3 (EXL3)
AT1G40470	AT1G40470.1			AT5G51670	AT5G51670.1
AT1G41803	AT1G41803.1			AT5G53290	AT5G53290.1	CYTOKININ RESPONSE FACTOR 3 (CRF3)
AT1G41840	AT1G41840.1			AT5G53950	AT5G53950.1	CUP-SHAPED COTYLEDON 2 (CUC2)
AT1G42070	AT1G42070.1			AT5G54280	AT5G54280.2	MYOSIN 2 (ATM2)
AT1G42525	AT1G42525.1			AT5G54300	AT5G54300.1
AT1G42888	AT1G42888.1			AT5G55360	AT5G55360.1
AT1G42960	AT1G42960.1	CARBOXYLTRANSFERASE INTERACTOR1 (CTI1)		AT5G56080	AT5G56080.1	NICOTIANAMINE SYNTHASE 2 (NAS2)
AT1G43150	AT1G43150.1			AT5G56260	AT5G56260.3
AT1G43180	AT1G43180.1			AT5G56790	AT5G56790.1
AT1G43250	AT1G43250.1			AT5G57100	AT5G57100.1
AT1G43666	AT1G43666.1			AT5G57230	AT5G57230.2
AT1G43715	AT1G43715.1			AT5G57390	AT5G57390.1	AINTEGUMENTA-LIKE 5 (AIL5)
AT1G43781	AT1G43781.1			AT5G57420	AT5G57420.1	INDOLE-3-ACETIC ACID INDUCIBLE 33 (IAA33)
AT1G43810	AT1G43810.1			AT5G57920	AT5G57920.3
AT1G44170	AT1G44170.1	ALDEHYDE DEHYDROGENASE 3H1 (ALDH3H1)		AT5G58650	AT5G58650.1	PLANT PEPTIDE CONTAINING SULFATED TYROSINE 1 (PSY1)
AT1G44446	AT1G44446.1	CHLORINA 1 (CH1)		AT5G58730	AT5G58730.1	MYO-INOSITOL KINASE (MIK)
AT1G44750	AT1G44750.1	PURINE PERMEASE 11 (PUP11)		AT5G59130	AT5G59130.4
AT1G44760	AT1G44760.2			AT5G60210	AT5G60210.3
AT1G44910	AT1G44910.1	PRE-MRNA-PROCESSING PROTEIN 40A (PRP40A)		AT5G60890	AT5G60890.1	MYB DOMAIN PROTEIN 34 (MYB34)
AT1G44941	AT1G44941.1			AT5G62140	AT5G62140.1
AT1G45140	AT1G45140.1			AT5G63030	AT5G63030.1	GLUTAREDOXIN C1 (GRXC1)
AT1G45760	AT1G45760.1			AT5G63530	AT5G63530.1	FARNESYLATED PROTEIN 3 (FP3)
AT1G46552	AT1G46552.1			AT5G63810	AT5G63810.1	BETA-GALACTOSIDASE 10 (BGAL10)
AT1G46696	AT1G46696.1			AT5G63920	AT5G63920.1	TOPOISOMERASE 3ALPHA (TOP3A)
AT1G47056	AT1G47056.1	VIER F-BOX PROTEINE 1 (VFB1)		AT5G65660	AT5G65660.1
AT1G47270	AT1G47270.1	TUBBY LIKE PROTEIN 6 (TLP6)		AT5G65710	AT5G65710.1	HAESA-LIKE 2 (HSL2)
AT1G47465	AT1G47465.1			AT5G66650	AT5G66650.1	CHLOROPLAST-LOCALIZED MITOCHONDRIAL CALCIUM UNIPORTER (CMCU)
AT1G47480	AT1G47480.1			AT5G66750	AT5G66750.1	CHROMATIN REMODELING 1 (CHR1)
AT1G47670	AT1G47670.1			AT5G67180	AT5G67180.1	TARGET OF EARLY ACTIVATION TAGGED (EAT) 3 (TOE3)
AT1G47750	AT1G47750.1	PEROXIN 11A (PEX11A)		AT5G67330	AT5G67330.1	NATURAL RESISTANCE ASSOCIATED MACROPHAGE PROTEIN 4 (NRAMP4)
AT1G47950	AT1G47950.1
AT1G47970	AT1G47970.1
AT1G48090	AT1G48090.2
AT1G48267	AT1G48267.1	MICRORNA161 (MIR161)
AT1G48280	AT1G48280.1	IPGA1-LIKE2 (IPGAL2)
AT1G48325	AT1G48325.1
AT1G48330	AT1G48330.1
AT1G48510	AT1G48510.3	SURFEIT 1B (SURF1B)
AT1G48640	AT1G48640.1
AT1G48660	AT1G48660.2
AT1G49310	AT1G49310.1
AT1G49320	AT1G49320.1	UNKNOWN SEED PROTEIN LIKE 1 (USPL1)
AT1G49475	AT1G49475.1
AT1G49600	AT1G49600.2
AT1G49610	AT1G49610.1
AT1G50180	AT1G50180.1	CEL-ACTIVATED RESISTANCE 1 (CAR1)
AT1G50200	AT1G50200.2	ALANYL-TRNA SYNTHETASE (ALATS)
AT1G50380	AT1G50380.2
AT1G50480	AT1G50480.1	10-FORMYLTETRAHYDROFOLATE SYNTHETASE (THFS)
AT1G50570	AT1G50570.1
AT1G50660	AT1G50660.1
AT1G50735	AT1G50735.1	SADHU NON-CODING RETROTRANSPOSON 8-1 (SADHU8-1)
AT1G50760	AT1G50760.1
AT1G50880	AT1G50880.1
AT1G51120	AT1G51120.1
AT1G51170	AT1G51170.1	UNICORN (UCN)
AT1G51172	AT1G51172.1
AT1G51175	AT1G51175.1
AT1G51190	AT1G51190.1	PLETHORA 2 (PLT2)
AT1G51320	AT1G51320.1
AT1G51405	AT1G51405.1
AT1G51630	AT1G51630.1	MANNAN SYNTHESIS RELATED 2 (MSR2)
AT1G51840	AT1G51840.1	STRESS INDUCED FACTOR 1 (SIF1)
AT1G51880	AT1G51880.3
AT1G51950	AT1G51950.1	INDOLE-3-ACETIC ACID INDUCIBLE 18 (IAA18)
AT1G52080	AT1G52080.1	(AR791)
AT1G52240	AT1G52240.1	ROP (RHO OF PLANTS) GUANINE NUCLEOTIDE EXCHANGE FACTOR 11 (ROPGEF11)
AT1G52320	AT1G52320.2
AT1G52360	AT1G52360.2	BETA PRIME1-COP (B?1-COP)
AT1G52565	AT1G52565.1
AT1G52700	AT1G52700.2
AT1G52740	AT1G52740.1	HISTONE H2A PROTEIN 9 (HTA9)
AT1G52890	AT1G52890.1	NAC DOMAIN CONTAINING PROTEIN 19 (NAC019)
AT1G53060	AT1G53060.1
AT1G53090	AT1G53090.1	SPA1-RELATED 4 (SPA4)
AT1G53340	AT1G53340.2
AT1G53380	AT1G53380.1
AT1G53430	AT1G53430.1	NEMATODE-INDUCED LRR-RLK 2 (NILR2)
AT1G53480	AT1G53480.1	MTO 1 RESPONDING DOWN 1 (MRD1)
AT1G53540	AT1G53540.1	(HSP17.6C)
AT1G53690	AT1G53690.1
AT1G53708	AT1G53708.1	ROTUNDIFOLIA LIKE 9 (RTFL9)
AT1G53820	AT1G53820.1	ARABIDOPSIS T??XICOS EN LEVADURA 60 (ATL60)
AT1G53920	AT1G53920.1	GDSL-MOTIF LIPASE 5 (GLIP5)
AT1G53950	AT1G53950.1
AT1G54120	AT1G54120.1
AT1G54180	AT1G54180.1	BREVIS RADIX-LIKE 3 (BRX-LIKE3)
AT1G54210	AT1G54210.1	AUTOPHAGY 12 A (ATG12A)
AT1G54385	AT1G54385.1	(SINE1)
AT1G55110	AT1G55110.1	INDETERMINATE(ID)-DOMAIN 7 (IDD7)
AT1G55205	AT1G55205.2
AT1G55380	AT1G55380.1
AT1G55580	AT1G55580.1	LATERAL SUPPRESSOR (LAS)
AT1G55650	AT1G55650.1	(HMGB11)
AT1G55760	AT1G55760.1	STRESS-INDUCED BTB PROTEIN1 (SIBP1)
AT1G55860	AT1G55860.1	UBIQUITIN-PROTEIN LIGASE 1 (UPL1)
AT1G55920	AT1G55920.1	SERINE ACETYLTRANSFERASE 2;1 (SERAT2;1)
AT1G56080	AT1G56080.1	NAI2-INTERACTING PROTEIN 3 (NAIP3)
AT1G56300	AT1G56300.1	(DJC53)
AT1G56570	AT1G56570.1	PENTATRICOPEPTIDE REPEAT PROTEIN FOR GERMINATION ON NACL (PGN)
AT1G56680	AT1G56680.2
AT1G57610	AT1G57610.1	MITOCHONDRIAL CALCIUM UPTAKE2 (MCU2)
AT1G58010	AT1G58010.1
AT1G58037	AT1G58037.1
AT1G58055	AT1G58055.1
AT1G58235	AT1G58235.1
AT1G58310	AT1G58310.1
AT1G58370	AT1G58370.2
AT1G59630	AT1G59630.1
AT1G59640	AT1G59640.2	BIG PETAL P (BPEP)
AT1G59750	AT1G59750.1	AUXIN RESPONSE FACTOR 1 (ARF1)
AT1G59820	AT1G59820.1	AMINOPHOSPHOLIPID ATPASE 3 (ALA3)
AT1G59860	AT1G59860.1	(HSP17.6A)
AT1G59980	AT1G59980.1	ARG1-LIKE 2 (ARL2)
AT1G60010	AT1G60010.1
AT1G60090	AT1G60090.1	BETA GLUCOSIDASE 4 (BGLU4)
AT1G60590	AT1G60590.1
AT1G60760	AT1G60760.1
AT1G60890	AT1G60890.2	(PIP5K8)
AT1G60960	AT1G60960.1	IRON REGULATED TRANSPORTER 3 (IRT3)
AT1G61430	AT1G61430.1
AT1G61575	AT1G61575.1
AT1G61760	AT1G61760.1
AT1G62045	AT1G62045.1
AT1G62095	AT1G62095.1
AT1G62330	AT1G62330.1
AT1G62390	AT1G62390.1	PHOX2 (Phox2)
AT1G62440	AT1G62440.1	LEUCINE-RICH REPEAT/EXTENSIN 2 (LRX2)
AT1G62560	AT1G62560.1	FLAVIN-MONOOXYGENASE GLUCOSINOLATE S-OXYGENASE 3 (FMO GS-OX3)
AT1G62870	AT1G62870.1
AT1G63105	AT1G63105.1
AT1G63160	AT1G63160.1	REPLICATION FACTOR C 2 (RFC2)
AT1G63300	AT1G63300.1
AT1G63650	AT1G63650.1	ENHANCER OF GLABRA 3 (EGL3)
AT1G63660	AT1G63660.1
AT1G63730	AT1G63730.1
AT1G63820	AT1G63820.1
AT1G63855	AT1G63855.4
AT1G64060	AT1G64060.1	RESPIRATORY BURST OXIDASE PROTEIN F (RBOH F)
AT1G64230	AT1G64230.4	UBIQUITIN-CONJUGATING ENZYME 28 (UBC28)
AT1G64450	AT1G64450.1
AT1G64560	AT1G64560.1
AT1G65070	AT1G65070.2
AT1G65280	AT1G65280.1
AT1G65340	AT1G65340.1	CYTOCHROME P450, FAMILY 96, SUBFAMILY A, POLYPEPTIDE 3 (CYP96A3)
AT1G65385	AT1G65385.1
AT1G65590	AT1G65590.1	BETA-HEXOSAMINIDASE 3 (HEXO3)
AT1G65845	AT1G65845.1
AT1G65920	AT1G65920.1	(PRAF1)
AT1G66210	AT1G66210.1
AT1G66300	AT1G66300.1
AT1G66520	AT1G66520.1	PIGMENT DEFECTIVE 194 (pde194)
AT1G66770	AT1G66770.1	(SWEET6)
AT1G67100	AT1G67100.1	LOB DOMAIN-CONTAINING PROTEIN 40 (LBD40)
AT1G67360	AT1G67360.1	LD-ASSOCIATED PROTEIN 1 (LDAP1)
AT1G67480	AT1G67480.1
AT1G67510	AT1G67510.1
AT1G67620	AT1G67620.1
AT1G67670	AT1G67670.1
AT1G67760	AT1G67760.1
AT1G68160	AT1G68160.1
AT1G68360	AT1G68360.1	GLABROUS INFLORESCENCE STEMS 3 (GIS3)
AT1G68430	AT1G68430.1
AT1G68440	AT1G68440.1
AT1G68500	AT1G68500.1
AT1G68560	AT1G68560.1	ALPHA-XYLOSIDASE 1 (XYL1)
AT1G68670	AT1G68670.1	(HHO2)
AT1G68710	AT1G68710.3	AMINOPHOSPHOLIPID ATPASE 9 (ALA9)
AT1G68760	AT1G68760.1	NUDIX HYDROLASE 1 (NUDX1)
AT1G68825	AT1G68825.1	ROTUNDIFOLIA LIKE 15 (RTFL15)
AT1G68840	AT1G68840.1	RELATED TO ABI3/VP1 2 (RAV2)
AT1G68910	AT1G68910.1	WPP DOMAIN-INTERACTING PROTEIN 2 (WIT2)
AT1G69010	AT1G69010.1	BES1-INTERACTING MYC-LIKE PROTEIN 2 (BIM2)
AT1G69040	AT1G69040.2	ACT DOMAIN REPEAT 4 (ACR4)
AT1G69350	AT1G69350.1
AT1G70000	AT1G70000.1	(MYBD)
AT1G70209	AT1G70209.1
AT1G70250	AT1G70250.1	GLYCOSYLPHOSPHATIDYLINOSITOL-ANCHORED LIPID PROTEIN TRANSFER 32 (LTPG32)
AT1G70410	AT1G70410.2	BETA CARBONIC ANHYDRASE 4 (BCA4)
AT1G70420	AT1G70420.1
AT1G70480	AT1G70480.2	(JASSY)
AT1G70510	AT1G70510.2
AT1G70560	AT1G70560.1	TRYPTOPHAN AMINOTRANSFERASE OF ARABIDOPSIS 1 (TAA1)
AT1G70710	AT1G70710.1	GLYCOSYL HYDROLASE 9B1 (GH9B1)
AT1G70780	AT1G70780.1
AT1G70900	AT1G70900.1
AT1G70944	AT1G70944.1
AT1G71002	AT1G71002.1	MICRORNA858A (MIR858A)
AT1G71110	AT1G71110.1
AT1G71200	AT1G71200.4	CU-DEFICIENCY INDUCED TRANSCRIPTION FACTOR 1 (CITF1)
AT1G71692	AT1G71692.1	AGAMOUS-LIKE 12 (AGL12)
AT1G71696	AT1G71696.2	SUPPRESSOR OF LLP1 1 (SOL1)
AT1G71870	AT1G71870.1	(BIGE1A)
AT1G71930	AT1G71930.1	VASCULAR RELATED NAC-DOMAIN PROTEIN 7 (VND7)
AT1G71960	AT1G71960.1	ATP-BINDING CASETTE G25 (ABCG25)
AT1G71970	AT1G71970.1
AT1G72100	AT1G72100.1
AT1G72110	AT1G72110.1
AT1G72180	AT1G72180.1	C-TERMINALLY ENCODED PEPTIDE RECEPTOR 2 (CEPR2)
AT1G72470	AT1G72470.1	EXOCYST SUBUNIT EXO70 FAMILY PROTEIN D1 (EXO70D1)
AT1G72490	AT1G72490.3	DEEPER ROOTING 1 (DRO1)
AT1G72570	AT1G72570.1	AP2-LIKE ETHYLENE-RESPONSIVE TRANSCRIPTION FACTOR (AIL1)
AT1G72710	AT1G72710.1	CASEIN KINASE 1-LIKE PROTEIN 2 (CKL2)
AT1G72820	AT1G72820.1
AT1G72840	AT1G72840.2	(TNL40)
AT1G72940	AT1G72940.1	TIR-NBS11 (TN11)
AT1G72950	AT1G72950.1	TIR-NBS12 (TN12)
AT1G73010	AT1G73010.1	PHOSPHATE STARVATION-INDUCED GENE 2 (PS2)
AT1G73100	AT1G73100.1	SU(VAR)3-9 HOMOLOG 3 (SUVH3)
AT1G73120	AT1G73120.1
AT1G73480	AT1G73480.1	(MAGL4)
AT1G73540	AT1G73540.1	NUDIX HYDROLASE HOMOLOG 21 (NUDT21)
AT1G73660	AT1G73660.1	SUGAR INSENSITIVE 8 (SIS8)
AT1G73670	AT1G73670.1	MAP KINASE 15 (MPK15)
AT1G73680	AT1G73680.2	ALPHA DIOXYGENASE (ALPHA DOX2)
AT1G73687	AT1G73687.1	MICRORNA159A (MIR159A)
AT1G74320	AT1G74320.1	CHOLINE/ETHANOLAMINE KINASE 2 (CEK2)
AT1G74500	AT1G74500.1	ACTIVATION-TAGGED BRI1(BRASSINOSTEROID-INSENSITIVE 1)-SUPPRESSOR 1 (BS1)
AT1G74510	AT1G74510.1
AT1G74720	AT1G74720.1	QUIRKY (QKY)
AT1G74790	AT1G74790.1
AT1G74920	AT1G74920.1	ALDEHYDE DEHYDROGENASE 10A8 (ALDH10A8)
AT1G74940	AT1G74940.1
AT1G74950	AT1G74950.1	(TIFY10B)
AT1G75160	AT1G75160.1	BOUNDARY OF ROP DOMAIN9 (BDR9)
AT1G75350	AT1G75350.1	EMBRYO DEFECTIVE 2184 (emb2184)
AT1G75370	AT1G75370.2	(SFH5)
AT1G75388
AT1G75400	AT1G75400.1
AT1G75540	AT1G75540.1	B-BOX DOMAIN PROTEIN 21 (BBX21)
AT1G75580	AT1G75580.1	SMALL AUXIN UPREGULATED RNA 51 (SAUR51)
AT1G75630	AT1G75630.2	VACUOLAR H+-PUMPING ATPASE 16 KDA PROTEOLIPID SUBUNIT 4 (AVA-P4)
AT1G75710	AT1G75710.1	BRONTOSAURUS (BRON)
AT1G75800	AT1G75800.1
AT1G76270	AT1G76270.1
AT1G76340	AT1G76340.1	GOLGI NUCLEOTIDE SUGAR TRANSPORTER 3 (GONST3)
AT1G76420	AT1G76420.1	CUP SHAPED COTYLEDON3 (CUC3)
AT1G76500	AT1G76500.1	AT-HOOK MOTIF NUCLEAR-LOCALIZED PROTEIN 29 (AHL29)
AT1G76580	AT1G76580.1
AT1G76600	AT1G76600.1
AT1G76750	AT1G76750.1	EGG CELL 1.1 (EC1.1)
AT1G76870	AT1G76870.1
AT1G76950	AT1G76950.1	(PRAF1)
AT1G77190	AT1G77190.1
AT1G77220	AT1G77220.1	LAZ1 HOMOLOG1 (LAZ1H1)
AT1G77240	AT1G77240.1	ACYL ACTIVATING ENZYME 2 (AAE2)
AT1G77260	AT1G77260.1
AT1G77320	AT1G77320.3
AT1G77450	AT1G77450.1	NAC DOMAIN CONTAINING PROTEIN 32 (NAC032)
AT1G77680	AT1G77680.1	RRP44 HOMOLOG B (RRP44B)
AT1G78030	AT1G78030.1
AT1G78100	AT1G78100.1	AUXIN UP-REGULATED F-BOX PROTEIN 1 (AUF1)
AT1G78160	AT1G78160.2
AT1G78240	AT1G78240.1	TUMOROUS SHOOT DEVELOPMENT 2 (TSD2)
AT1G78250	AT1G78250.1
AT1G78380	AT1G78380.1	GLUTATHIONE S-TRANSFERASE TAU 19 (GSTU19)
AT1G78470	AT1G78470.1
AT1G78478	AT1G78478.1	MICRORNA833A (MIR833A)
AT1G78610	AT1G78610.1	MECHANOSENSITIVE CHANNEL OF SMALL CONDUCTANCE-LIKE 6 (MSL6)
AT1G78710	AT1G78710.1	TRICHOME BIREFRINGENCE-LIKE 42 (TBL42)
AT1G78850	AT1G78850.1	MANNOSE BINDING LECTIN1 (MBL1)
AT1G78990	AT1G78990.1
AT1G79110	AT1G79110.1	BOI-RELATED GENE 2 (BRG2)
AT1G79420	AT1G79420.1	BOUNDARY OF ROP DOMAIN2 (BDR2)
AT1G79430	AT1G79430.2	ALTERED PHLOEM DEVELOPMENT (APL)
AT1G79510	AT1G79510.1
AT1G79570	AT1G79570.1	(RAF20)
AT1G79580	AT1G79580.1	SOMBRERO (SMB)
AT1G79590	AT1G79590.3
AT1G79630	AT1G79630.1
AT1G79830	AT1G79830.4	GOLGIN CANDIDATE 5 (GC5)
AT1G80100	AT1G80100.3
AT1G80120	AT1G80120.1
AT1G80280	AT1G80280.1
AT1G80300	AT1G80300.1	NUCLEOTIDE TRANSPORTER 1 (NTT1)
AT1G80360	AT1G80360.1	REVERSAL OF SAV3 PHENOTYPE 1 (VAS1)
AT1G80370	AT1G80370.1	CYCLIN A2;4 (CYCA2;4)
AT1G80390	AT1G80390.1	INDOLE-3-ACETIC ACID INDUCIBLE 15 (IAA15)
AT1G80490	AT1G80490.2	TOPLESS-RELATED 1 (TPR1)
AT1G80650	AT1G80650.1	RNASE THREE-LIKE PROTEIN 1 (RTL1)
AT1G80870	AT1G80870.1
AT1G80930	AT1G80930.1
AT2G01023	AT2G01023.1
AT2G01031	AT2G01031.1
AT2G01220	AT2G01220.2
AT2G01410	AT2G01410.1
AT2G01420	AT2G01420.2	PIN-FORMED 4 (PIN4)
AT2G01450	AT2G01450.1	MAP KINASE 17 (MPK17)
AT2G01505	AT2G01505.1	CLAVATA3/ESR-RELATED 16 (CLE16)
AT2G01580	AT2G01580.1
AT2G01820	AT2G01820.1	TRANSMEMBRANE KINASE 3 (TMK3)
AT2G01940	AT2G01940.3	SHOOT GRAVITROPISM 5 (SGR5)
AT2G02070	AT2G02070.1	INDETERMINATE(ID)-DOMAIN 5 (IDD5)
AT2G02540	AT2G02540.1	HOMEOBOX PROTEIN 21 (HB21)
AT2G02630	AT2G02630.1
AT2G02670	AT2G02670.1
AT2G02710	AT2G02710.1	PAS/LOV PROTEIN B (PLPB)
AT2G02810	AT2G02810.1	UDP-GALACTOSE TRANSPORTER 1 (UTR1)
AT2G02860	AT2G02860.1	SUCROSE TRANSPORTER 2 (SUT2)
AT2G03010	AT2G03010.1
AT2G03080	AT2G03080.1
AT2G03090	AT2G03090.1	EXPANSIN A15 (EXPA15)
AT2G03200	AT2G03200.1	ATYPICAL ASPARTIC PROTEASE IN ROOTS 1 (ASPR1)
AT2G03240	AT2G03240.1
AT2G03460	AT2G03460.1
AT2G03505	AT2G03505.1
AT2G03730	AT2G03730.1	ACT DOMAIN REPEAT 5 (ACR5)
AT2G03740	AT2G03740.1	LATE EMBRYOGENESIS ABUNDANT 11 (LEA11)
AT2G03821	AT2G03821.1
AT2G03830	AT2G03830.1	ROOT MERISTEM GROWTH FACTOR 8 (RGF8)
AT2G03840	AT2G03840.1	TETRASPANIN13 (TET13)
AT2G03933	AT2G03933.1
AT2G03970	AT2G03970.1
AT2G04030	AT2G04030.1	(CR88)
AT2G04060	AT2G04060.1
AT2G04180	AT2G04180.1
AT2G04280	AT2G04280.1
AT2G04500	AT2G04500.1
AT2G04680	AT2G04680.1
AT2G04880	AT2G04880.1	ZINC-DEPENDENT ACTIVATOR PROTEIN-1 (ZAP1)
AT2G05120	AT2G05120.2	(NUP133)
AT2G05420	AT2G05420.1
AT2G05710	AT2G05710.1	ACONITASE 3 (ACO3)
AT2G05750	AT2G05750.1
AT2G05760	AT2G05760.1	NUCLEOBASE ASCORBATE TRANSPORTER 1 (NAT1)
AT2G05786	AT2G05786.1
AT2G05830	AT2G05830.1	5-METHYLTHIORIBOSE KINASE 1 (MTI1)
AT2G05914	AT2G05914.1
AT2G05990	AT2G05990.1	MOSAIC DEATH 1 (MOD1)
AT2G06110	AT2G06110.1
AT2G06180	AT2G06180.1
AT2G06235	AT2G06235.1
AT2G06255	AT2G06255.1	ELF4-LIKE 3 (ELF4-L3)
AT2G06290	AT2G06290.1
AT2G06296	AT2G06296.1
AT2G06400	AT2G06400.1
AT2G06510	AT2G06510.1	REPLICATION PROTEIN A 1A (RPA1A)
AT2G06540	AT2G06540.1
AT2G06830	AT2G06830.1
AT2G06845	AT2G06845.1
AT2G06850	AT2G06850.1	XYLOGLUCAN ENDOTRANSGLUCOSYLASE/HYDROLASE 4 (XTH4)
AT2G06910	AT2G06910.1
AT2G07230	AT2G07230.1
AT2G07365	AT2G07365.1
AT2G07788	AT2G07788.1
AT2G07791	AT2G07791.1
AT2G09910	AT2G09910.1
AT2G09920	AT2G09920.1
AT2G09994	AT2G09994.1
AT2G10270	AT2G10270.1
AT2G10300	AT2G10300.1
AT2G10340
AT2G10540	AT2G10540.1
AT2G10606	AT2G10606.1	MICRORNA396A (MIR396A)
AT2G10820	AT2G10820.1
AT2G10910	AT2G10910.1
AT2G10931	AT2G10931.1
AT2G10950	AT2G10950.1
AT2G10965	AT2G10965.1
AT2G11010	AT2G11010.1
AT2G11080	AT2G11080.1
AT2G11100	AT2G11100.1
AT2G11240	AT2G11240.1
AT2G11300	AT2G11300.1
AT2G11380	AT2G11380.1
AT2G11770	AT2G11770.1
AT2G11820	AT2G11820.1
AT2G11930	AT2G11930.1
AT2G11940	AT2G11940.1
AT2G12020	AT2G12020.1
AT2G12160	AT2G12160.1
AT2G12380	AT2G12380.1
AT2G12460	AT2G12460.1
AT2G12540	AT2G12540.1
AT2G12640	AT2G12640.1
AT2G12770	AT2G12770.1
AT2G12880	AT2G12880.1
AT2G12910	AT2G12910.1
AT2G12920	AT2G12920.1
AT2G12977
AT2G13140	AT2G13140.1
AT2G13300	AT2G13300.1
AT2G13380	AT2G13380.1
AT2G13680	AT2G13680.1	CALLOSE SYNTHASE 5 (CALS5)
AT2G13690	AT2G13690.1
AT2G13720	AT2G13720.1
AT2G13890	AT2G13890.1
AT2G13895	AT2G13895.1
AT2G14030	AT2G14030.1
AT2G14080	AT2G14080.1
AT2G14210	AT2G14210.2
AT2G14410	AT2G14410.1
AT2G14692	AT2G14692.1
AT2G14760	AT2G14760.3
AT2G14890	AT2G14890.1	ARABINOGALACTAN PROTEIN 9 (AGP9)
AT2G14910	AT2G14910.1	(DUF760-4)
AT2G14935	AT2G14935.1	LOW-MOLECULAR-WEIGHT CYSTEINE-RICH 40 (LCR40)
AT2G15080	AT2G15080.1	RECEPTOR LIKE PROTEIN 19 (RLP19)
AT2G15120	AT2G15120.1
AT2G15280	AT2G15280.1	RETICULON-LIKE B 10 (RTNLB10)
AT2G15320	AT2G15320.1
AT2G15350	AT2G15350.1	FUCOSYLTRANSFERASE 10 (FUT10)
AT2G15380	AT2G15380.1
AT2G15410	AT2G15410.1
AT2G15440	AT2G15440.1
AT2G15490	AT2G15490.1	UDP-GLYCOSYLTRANSFERASE 73B4 (UGT73B4)
AT2G15550	AT2G15550.1
AT2G15695	AT2G15695.1
AT2G15730	AT2G15730.1
AT2G15830	AT2G15830.1
AT2G15860	AT2G15860.2
AT2G16410	AT2G16410.1
AT2G16570	AT2G16570.1	GLN PHOSPHORIBOSYL PYROPHOSPHATE AMIDOTRANSFERASE 1 (ASE1)
AT2G16670	AT2G16670.1
AT2G16760	AT2G16760.1
AT2G16850	AT2G16850.1	PLASMA MEMBRANE INTRINSIC PROTEIN 2;8 (PIP2;8)
AT2G16960	AT2G16960.1
AT2G17070	AT2G17070.1
AT2G17370	AT2G17370.1	3-HYDROXY-3-METHYLGLUTARYL-COA REDUCTASE 2 (HMG2)
AT2G17410	AT2G17410.1	AT RICH INTERACTION DOMAIN 2 (ARID2)
AT2G17556
AT2G17610	AT2G17610.1
AT2G17940	AT2G17940.1
AT2G18030	AT2G18030.1	METHIONINE SULFOXIDE REDUCTASE A5 (MSRA5)
AT2G18230	AT2G18230.1	PYROPHOSPHORYLASE 2 (PPa2)
AT2G18260	AT2G18260.1	SYNTAXIN OF PLANTS 112 (SYP112)
AT2G18380	AT2G18380.1	GATA TRANSCRIPTION FACTOR 20 (GATA20)
AT2G18510	AT2G18510.1	EMBRYO DEFECTIVE 2444 (emb2444)
AT2G18670	AT2G18670.1	ARABIDOPSIS T??XICOS EN LEVADURA 56 (ATL56)
AT2G18890	AT2G18890.1	RECEPTOR-LIKE CYTOPLASMIC KINASE VI_A2 (RLCK VI_A2)
AT2G19090	AT2G19090.1
AT2G19110	AT2G19110.1	HEAVY METAL ATPASE 4 (HMA4)
AT2G19200	AT2G19200.1
AT2G19230	AT2G19230.1
AT2G19330	AT2G19330.1	PLANT INTRACELLULAR RAS GROUP-RELATED LRR 6 (PIRL6)
AT2G19650	AT2G19650.1
AT2G19825	AT2G19825.1
AT2G19940	AT2G19940.2
AT2G20070	AT2G20070.1
AT2G20100	AT2G20100.3	UNKNOWN TRANSCRIPTION FACTOR 1 (UKTF1)
AT2G20180	AT2G20180.2	PHYTOCHROME INTERACTING FACTOR 3-LIKE 5 (PIL5)
AT2G20310	AT2G20310.1	RPM1 INTERACTING PROTEIN 13 (RIN13)
AT2G20370	AT2G20370.1	MURUS 3 (MUR3)
AT2G20515	AT2G20515.1
AT2G20590	AT2G20590.1	RETICULON 17 (RTN17)
AT2G20610	AT2G20610.1	SUPERROOT 1 (SUR1)
AT2G20680	AT2G20680.1	(MAN5-2)
AT2G20900	AT2G20900.1	DIACYLGLYCEROL KINASE 5 (DGK5)
AT2G21060	AT2G21060.1	GLYCINE-RICH PROTEIN 2B (GRP2B)
AT2G21180	AT2G21180.1
AT2G21280	AT2G21280.2
AT2G21300	AT2G21300.1
AT2G21520	AT2G21520.2
AT2G21590	AT2G21590.1	(APL4)
AT2G21650	AT2G21650.1	MATERNAL EFFECT EMBRYO ARREST 3 (MEE3)
AT2G21770	AT2G21770.1	CELLULOSE SYNTHASE A9 (CESA9)
AT2G21800	AT2G21800.2	ESSENTIAL MEIOTIC ENDONUCLEASE 1A (EME1A)
AT2G21840	AT2G21840.1
AT2G21850	AT2G21850.1
AT2G22010	AT2G22010.2	RELATED TO KPC1 (RKP)
AT2G22060	AT2G22060.1
AT2G22170	AT2G22170.1	PLAT DOMAIN PROTEIN 2 (PLAT2)
AT2G22241	AT2G22241.1
AT2G22426	AT2G22426.1
AT2G22482	AT2G22482.1
AT2G22540	AT2G22540.1	SHORT VEGETATIVE PHASE (SVP)
AT2G22630	AT2G22630.1	AGAMOUS-LIKE 17 (AGL17)
AT2G22668	AT2G22668.1	MICRORNA405A (MIR405A)
AT2G22680	AT2G22680.1	WAV3 HOMOLOG 1 (WAVH1)
AT2G22770	AT2G22770.1	(NAI1)
AT2G22850	AT2G22850.1	BASIC LEUCINE-ZIPPER 6 (bZIP6)
AT2G22900	AT2G22900.1	MUCILAGE-RELATED10 (MUCI10)
AT2G23010	AT2G23010.1	SERINE CARBOXYPEPTIDASE-LIKE 9 (SCPL9)
AT2G23050	AT2G23050.1	NAKED PINS IN YUC MUTANTS 4 (NPY4)
AT2G23090	AT2G23090.1
AT2G23110	AT2G23110.1
AT2G23140	AT2G23140.1	PLANT U-BOX 4 (PUB4)
AT2G23150	AT2G23150.1	NATURAL RESISTANCE-ASSOCIATED MACROPHAGE PROTEIN 3 (NRAMP3)
AT2G23200	AT2G23200.1
AT2G23290	AT2G23290.1	MYB DOMAIN PROTEIN 70 (MYB70)
AT2G23300	AT2G23300.1
AT2G23310	AT2G23310.1	(ATRER1C1)
AT2G23370	AT2G23370.1
AT2G23460	AT2G23460.1	EXTRA-LARGE G-PROTEIN 1 (XLG1)
AT2G23673	AT2G23673.1
AT2G23690	AT2G23690.1
AT2G23790	AT2G23790.1	(MCU3)
AT2G23820	AT2G23820.2
AT2G24070	AT2G24070.1	QWRF DOMAIN CONTAINING 4 (QWRF4)
AT2G24150	AT2G24150.1	HEPTAHELICAL PROTEIN 3 (HHP3)
AT2G24170	AT2G24170.1
AT2G24240	AT2G24240.1
AT2G24260	AT2G24260.1	LJRHL1-LIKE 1 (LRL1)
AT2G24280	AT2G24280.1
AT2G24570	AT2G24570.1	WRKY DNA-BINDING PROTEIN 17 (WRKY17)
AT2G24615	AT2G24615.1
AT2G24740	AT2G24740.1	SET DOMAIN GROUP 21 (SDG21)
AT2G24765	AT2G24765.1	ADP-RIBOSYLATION FACTOR 3 (ARF3)
AT2G24790	AT2G24790.1	CONSTANS-LIKE 3 (COL3)
AT2G24830	AT2G24830.1	(ATC3H22)
AT2G24850	AT2G24850.1	TYROSINE AMINOTRANSFERASE 3 (TAT3)
AT2G24945	AT2G24945.1
AT2G25090	AT2G25090.1	CBL-INTERACTING PROTEIN KINASE 16 (CIPK16)
AT2G25130	AT2G25130.1
AT2G25171	AT2G25171.1	MICRORNA862A (MIR862A)
AT2G25482	AT2G25482.1
AT2G25590	AT2G25590.1
AT2G25697
AT2G25770	AT2G25770.1
AT2G25780	AT2G25780.1
AT2G25900	AT2G25900.1	(ATCTH)
AT2G25990	AT2G25990.1
AT2G26040	AT2G26040.1	PYR1-LIKE 2 (PYL2)
AT2G26280	AT2G26280.1	CTC-INTERACTING DOMAIN 7 (CID7)
AT2G26350	AT2G26350.1	PEROXIN 10 (PEX10)
AT2G26400	AT2G26400.2
AT2G26710	AT2G26710.1	PHYB ACTIVATION TAGGED SUPPRESSOR 1 (BAS1)
AT2G26870	AT2G26870.1	NON-SPECIFIC PHOSPHOLIPASE C2 (NPC2)
AT2G27000	AT2G27000.1	CYTOCHROME P450, FAMILY 705, SUBFAMILY A, POLYPEPTIDE 8 (CYP705A8)
AT2G27035	AT2G27035.1	EARLY NODULIN-LIKE PROTEIN 20 (ENODL20)
AT2G27300	AT2G27300.1	NTM1-LIKE 8 (NTL8)
AT2G27440	AT2G27440.1
AT2G27510	AT2G27510.1	FERREDOXIN 3 (FD3)
AT2G27610	AT2G27610.1
AT2G27690	AT2G27690.1	CYTOCHROME P450, FAMILY 94, SUBFAMILY C, POLYPEPTIDE 1 (CYP94C1)
AT2G27770	AT2G27770.1
AT2G28056	AT2G28056.1	MICRORNA172A (MIR172A)
AT2G28355	AT2G28355.1	LOW-MOLECULAR-WEIGHT CYSTEINE-RICH 5 (LCR5)
AT2G28405	AT2G28405.1	LOW-MOLECULAR-WEIGHT CYSTEINE-RICH 32 (LCR32)
AT2G28510	AT2G28510.1	DOF PROTEIN 2.1 (DOF2.1)
AT2G28640	AT2G28640.1	EXOCYST SUBUNIT EXO70 FAMILY PROTEIN H5 (EXO70H5)
AT2G28650	AT2G28650.1	EXOCYST SUBUNIT EXO70 FAMILY PROTEIN H8 (EXO70H8)
AT2G28830	AT2G28830.1	PLANT U-BOX 12 (PUB12)
AT2G28870	AT2G28870.1	(SMR10)
AT2G28890	AT2G28890.1	POLTERGEIST LIKE 4 (PLL4)
AT2G28900	AT2G28900.1	OUTER PLASTID ENVELOPE PROTEIN 16-1 (OEP16-1)
AT2G28950	AT2G28950.1	EXPANSIN A6 (EXPA6)
AT2G29125	AT2G29125.1	ROTUNDIFOLIA LIKE 2 (RTFL2)
AT2G29180	AT2G29180.1
AT2G29550	AT2G29550.1	TUBULIN BETA-7 CHAIN (TUB7)
AT2G29670	AT2G29670.1
AT2G29750	AT2G29750.1	UDP-GLUCOSYL TRANSFERASE 71C1 (UGT71C1)
AT2G29820	AT2G29820.1
AT2G30032
AT2G30130	AT2G30130.1	(ASL5)
AT2G30150	AT2G30150.2
AT2G30380	AT2G30380.1	CHIQUITA1-LIKE 8 (CHIQL8)
AT2G31160	AT2G31160.1	LIGHT SENSITIVE HYPOCOTYLS 3 (LSH3)
AT2G31230	AT2G31230.1	ETHYLENE-RESPONSIVE ELEMENT BINDING FACTOR 15 (ERF15)
AT2G31280	AT2G31280.3	CONSERVED PEPTIDE UPSTREAM OPEN READING FRAME 7 (CPuORF7)
AT2G31390	AT2G31390.1	FRUCTOKINASE 2 (FRK2)
AT2G31730	AT2G31730.1
AT2G31750	AT2G31750.2
AT2G31920	AT2G31920.1	CORTICAL MICROTUBULE DISORDERING7 (CORD7)
AT2G31940	AT2G31940.1
AT2G32050	AT2G32050.1
AT2G32090	AT2G32090.1	GLYOXALASE I-LIKE;9 (GLXI-LIKE;9)
AT2G32430	AT2G32430.1
AT2G32450	AT2G32450.1
AT2G32890	AT2G32890.1	RALF-LIKE 17 (RALFL17)
AT2G32930	AT2G32930.2	ZINC FINGER NUCLEASE 2 (ZFN2)
AT2G32970	AT2G32970.2
AT2G33010	AT2G33010.1
AT2G33060	AT2G33060.1	RECEPTOR LIKE PROTEIN 27 (RLP27)
AT2G33110	AT2G33110.1	VESICLE-ASSOCIATED MEMBRANE PROTEIN 723 (VAMP723)
AT2G33150	AT2G33150.1	PEROXISOMAL 3-KETOACYL-COA THIOLASE 3 (PKT3)
AT2G33180	AT2G33180.1
AT2G33320	AT2G33320.1
AT2G33390	AT2G33390.1
AT2G33509
AT2G33880	AT2G33880.2
AT2G34010	AT2G34010.1	TCP INTERACTOR CONTAINING EAR MOTIF PROTEIN 4 (TIE4)
AT2G34020	AT2G34020.2
AT2G34100	AT2G34100.1
AT2G34150	AT2G34150.2	WISKOTT-ALDRICH SYNDROME PROTEIN FAMILY VERPROLIN HOMOLOGOUS PROTEIN 1 (WAVE1)
AT2G34160	AT2G34160.1	NVOLVED IN RRNA PROCESSING 7 (IRP7)
AT2G34340	AT2G34340.1	(ATS40-1L)
AT2G34470	AT2G34470.2	UREASE ACCESSORY PROTEIN G (UREG)
AT2G34640	AT2G34640.1	PLASTID TRANSCRIPTIONALLY ACTIVE 12 (PTAC12)
AT2G34650	AT2G34650.1	PINOID (PID)
AT2G34710	AT2G34710.1	PHABULOSA (PHB)
AT2G34860	AT2G34860.1	EMBRYO SAC DEVELOPMENT ARREST 3 (EDA3)
AT2G34930	AT2G34930.1
AT2G35208
AT2G35470	AT2G35470.1
AT2G35550	AT2G35550.1	BASIC PENTACYSTEINE 7 (BPC7)
AT2G35744	AT2G35744.1
AT2G36026	AT2G36026.1
AT2G36040	AT2G36040.1
AT2G36050	AT2G36050.1	OVATE FAMILY PROTEIN 15 (OFP15)
AT2G36053
AT2G36080	AT2G36080.1	ABNORMAL SHOOT 2 (ABS2)
AT2G36210	AT2G36210.1	SMALL AUXIN UPREGULATED RNA 45 (SAUR45)
AT2G36390	AT2G36390.1	STARCH BRANCHING ENZYME 2.1 (SBE2.1)
AT2G36410	AT2G36410.1
AT2G36420	AT2G36420.1	TON1 RECRUITING MOTIF 27 (TRM27)
AT2G36440	AT2G36440.1
AT2G36485
AT2G36670	AT2G36670.1
AT2G36740	AT2G36740.1	(SWC2)
AT2G36815	AT2G36815.1
AT2G36910	AT2G36910.1	ATP-BINDING CASSETTE B1 (ABCB1)
AT2G37050	AT2G37050.3	SALT INDUCED MALECTIN-LIKE DOMAIN-CONTAINING PROTEIN1 (SIMP1)
AT2G37080	AT2G37080.1	ROP INTERACTIVE PARTNER 2 (RIP2)
AT2G37110	AT2G37110.1
AT2G37390	AT2G37390.1	SODIUM POTASSIUM ROOT DEFECTIVE 2 (NAKR2)
AT2G37440	AT2G37440.1
AT2G37590	AT2G37590.1	DNA BINDING WITH ONE FINGER 2.4 (DOF2.4)
AT2G37740	AT2G37740.1	ZINC-FINGER PROTEIN 10 (ZFP10)
AT2G37840	AT2G37840.1	AUTOPHAGY-RELATED PROTEIN 1C (ATG1C)
AT2G38050	AT2G38050.1	DE-ETIOLATED 2 (DET2)
AT2G38070	AT2G38070.1	OCTOPUS LIKE 2 (OPL2)
AT2G38090	AT2G38090.1
AT2G38160	AT2G38160.3	BASIC PROLINE-RICH PROTEIN4 (BPP4)
AT2G38325	AT2G38325.1	MICRORNA390A (MIR390A)
AT2G38350	AT2G38350.1
AT2G38370	AT2G38370.2
AT2G38400	AT2G38400.2	ALANINE:GLYOXYLATE AMINOTRANSFERASE 3 (AGT3)
AT2G38460	AT2G38460.1	IRON REGULATED 1 (IREG1)
AT2G38480	AT2G38480.1	CASP-LIKE PROTEIN 4B1 (CASPL4B1)
AT2G38720	AT2G38720.1	MICROTUBULE-ASSOCIATED PROTEIN 65-5 (MAP65-5)
AT2G38770	AT2G38770.1	EMBRYO DEFECTIVE 2765 (EMB2765)
AT2G38810	AT2G38810.1	HISTONE H2A 8 (HTA8)
AT2G39100	AT2G39100.1
AT2G39210	AT2G39210.1	PICLORAM RESISTANT30 (PIC30)
AT2G39340	AT2G39340.1	YEAST SAC3 HOMOLOG A (SAC3A)
AT2G39700	AT2G39700.1	EXPANSIN A4 (EXPA4)
AT2G39750	AT2G39750.1
AT2G39810	AT2G39810.1	HIGH EXPRESSION OF OSMOTICALLY RESPONSIVE GENES 1 (HOS1)
AT2G39870	AT2G39870.1
AT2G39970	AT2G39970.1	PEROXISOMAL NAD CARRIER (PXN)
AT2G39980	AT2G39980.1
AT2G39990	AT2G39990.1	EUKARYOTIC TRANSLATION INITIATION FACTOR 2 (EIF2)
AT2G40150	AT2G40150.1	TRICHOME BIREFRINGENCE-LIKE 28 (TBL28)
AT2G40330	AT2G40330.1	PYR1-LIKE 6 (PYL6)
AT2G40610	AT2G40610.1	EXPANSIN A8 (EXPA8)
AT2G40630	AT2G40630.1	(BTE1)
AT2G40800	AT2G40800.1	ATTIM21-LIKE 1 (ATTIM21L-1)
AT2G40810	AT2G40810.1	HOMOLOG OF YEAST AUTOPHAGY 18C (ATG18C)
AT2G40970	AT2G40970.1	(MYBC1)
AT2G41140	AT2G41140.1	CDPK-RELATED KINASE 1 (CRK1)
AT2G41312	AT2G41312.1	SHORT OPEN READING FRAME 13 (SORF13)
AT2G41342	AT2G41342.1
AT2G41451	AT2G41451.1
AT2G41800	AT2G41800.1	TEEBE, LONG IN THE MAYO-YOREME LANGUAGE (TEB)
AT2G42050	AT2G42050.1
AT2G42090	AT2G42090.1	ACTIN 9 (ACT9)
AT2G42110	AT2G42110.1
AT2G42150	AT2G42150.1
AT2G42280	AT2G42280.3
AT2G42425	AT2G42425.1
AT2G42570	AT2G42570.1	TRICHOME BIREFRINGENCE-LIKE 39 (TBL39)
AT2G42660	AT2G42660.1
AT2G42700	AT2G42700.2	MAG2-INTERACTING PROTEIN 3 (MIP3)
AT2G42790	AT2G42790.1	CITRATE SYNTHASE 3 (CSY3)
AT2G42870	AT2G42870.1	PHY RAPIDLY REGULATED 1 (PAR1)
AT2G42910	AT2G42910.1	PHOSPHORIBOSYL DIPHOSPHATE SYNTHASE 4 (PRS4)
AT2G42955	AT2G42955.1
AT2G43140	AT2G43140.2	(BHLH129)
AT2G43270	AT2G43270.1
AT2G43330	AT2G43330.1	INOSITOL TRANSPORTER 1 (INT1)
AT2G43340	AT2G43340.1
AT2G43420	AT2G43420.1	RETICULON 20 (RTN20)
AT2G43480	AT2G43480.1
AT2G43710	AT2G43710.1	SUPPRESSOR OF SA INSENSITIVE 2 (SSI2)
AT2G43950	AT2G43950.1	CHLOROPLAST OUTER ENVELOPE PROTEIN 37 (OEP37)
AT2G43980	AT2G43980.1	INOSITOL 1,3,4-TRISPHOSPHATE 5/6-KINASE 4 (ITPK4)
AT2G44060	AT2G44060.1	LATE EMBRYOGENESIS ABUNDANT 26 (LEA26)
AT2G44070	AT2G44070.1
AT2G44170	AT2G44170.1	N-MYRISTOYLTRANSFERASE 2 (NMT2)
AT2G44280	AT2G44280.1
AT2G44350	AT2G44350.2	(ATCS)
AT2G44490	AT2G44490.1	PENETRATION 2 (PEN2)
AT2G44500	AT2G44500.1
AT2G44660	AT2G44660.1
AT2G44740	AT2G44740.1	CYCLIN P4;1 (CYCP4;1)
AT2G44830	AT2G44830.1	PROTEIN KINASE ASSOCIATED WITH BRX (PAX)
AT2G44910	AT2G44910.1	HOMEOBOX-LEUCINE ZIPPER PROTEIN 4 (HB4)
AT2G44920	AT2G44920.2
AT2G45050	AT2G45050.1	GATA TRANSCRIPTION FACTOR 2 (GATA2)
AT2G45070	AT2G45070.1	SUPPRESSORS OF SECRETION-DEFECTIVE 61 BETA (SEC61 BETA)
AT2G45161
AT2G45190	AT2G45190.1	ABNORMAL FLORAL ORGANS (AFO)
AT2G45330	AT2G45330.1	EMBRYO DEFECTIVE 1067 (emb1067)
AT2G45406	AT2G45406.1
AT2G45580	AT2G45580.1	CYTOCHROME P450, FAMILY 76, SUBFAMILY C, POLYPEPTIDE 3 (CYP76C3)
AT2G45590	AT2G45590.1
AT2G45670	AT2G45670.1	LYSOPHOSPHATIDYLETHANOLAMINE ACYLTRANSFERASE2 (LPEAT2)
AT2G45720	AT2G45720.1
AT2G45740	AT2G45740.1	PEROXIN 11D (PEX11D)
AT2G45870	AT2G45870.1	VCCN2 (VCCN2)
AT2G46000	AT2G46000.1
AT2G46230	AT2G46230.1
AT2G46270	AT2G46270.1	G-BOX BINDING FACTOR 3 (GBF3)
AT2G46340	AT2G46340.1	SUPPRESSOR OF PHYA-105 1 (SPA1)
AT2G46370	AT2G46370.4	JASMONATE RESISTANT 1 (JAR1)
AT2G46400	AT2G46400.1	WRKY DNA-BINDING PROTEIN 46 (WRKY46)
AT2G46410	AT2G46410.1	CAPRICE (CPC)
AT2G46530	AT2G46530.3	AUXIN RESPONSE FACTOR 11 (ARF11)
AT2G46590	AT2G46590.2	DOF AFFECTING GERMINATION 2 (DAG2)
AT2G46685	AT2G46685.1	MICRORNA166A (MIR166A)
AT2G46920	AT2G46920.1	POLTERGEIST (POL)
AT2G46940	AT2G46940.1
AT2G46950	AT2G46950.1	CYTOCHROME P450, FAMILY 709, SUBFAMILY B, POLYPEPTIDE 2 (CYP709B2)
AT2G46995	AT2G46995.1
AT2G47260	AT2G47260.1	WRKY DNA-BINDING PROTEIN 23 (WRKY23)
AT2G47430	AT2G47430.1	CYTOKININ-INDEPENDENT 1 (CKI1)
AT2G47680	AT2G47680.1	(ATC3H31)
AT2G47710	AT2G47710.1
AT2G47780	AT2G47780.1	LD-ASSOCIATED PROTEIN 2 (LDAP2)
AT2G48020	AT2G48020.1	ZINC-INDUCED FACILITATOR 2 (ZIF2)
AT2G48060	AT2G48060.2	(PZO1)
AT3G01030	AT3G01030.1
AT3G01085	AT3G01085.3
AT3G01513	AT3G01513.1
AT3G01516	AT3G01516.1
AT3G01600	AT3G01600.1	NAC DOMAIN CONTAINING PROTEIN 44 (NAC044)
AT3G01610	AT3G01610.2	EMBRYO DEFECTIVE 1354 (emb1354)
AT3G01840	AT3G01840.1	LYSM-CONTAINING RECEPTOR-LIKE KINASE 2 (LYK2)
AT3G02010	AT3G02010.1
AT3G02050	AT3G02050.1	K+ UPTAKE TRANSPORTER 3 (KUP3)
AT3G02242	AT3G02242.1	GOLVEN 8 (GLV8)
AT3G02410	AT3G02410.1	ISOPRENYLCYSTEINE METHYLESTERASE-LIKE 2 (ICME-LIKE2)
AT3G02470	AT3G02470.1	S-ADENOSYLMETHIONINE DECARBOXYLASE (SAMDC)
AT3G02493	AT3G02493.1	ROTUNDIFOLIA LIKE 19 (RTFL19)
AT3G02540	AT3G02540.1	RADIATION SENSITIVE23C (RAD23C)
AT3G02910	AT3G02910.1
AT3G02980	AT3G02980.1	MEIOTIC CONTROL OF CROSSOVERS1 (MCC1)
AT3G03170	AT3G03170.1
AT3G03210	AT3G03210.1	ALTERED XYLOGLUCAN 9 (AXY9)
AT3G03350	AT3G03350.2
AT3G03380	AT3G03380.1	DEGRADATION OF PERIPLASMIC PROTEINS 7 (DEG7)
AT3G03456
AT3G03460	AT3G03460.1	BRAHMA-INTERACTING PROTEIN 1 (BRIP1)
AT3G03660	AT3G03660.3
AT3G03790	AT3G03790.3
AT3G04050	AT3G04050.1
AT3G04120	AT3G04120.1	GLYCERALDEHYDE-3-PHOSPHATE DEHYDROGENASE C SUBUNIT 1 (GAPC1)
AT3G04260	AT3G04260.1	PLASTID TRANSCRIPTIONALLY ACTIVE 3 (PTAC3)
AT3G04290	AT3G04290.1	LI-TOLERANT LIPASE 1 (LTL1)
AT3G04350	AT3G04350.1
AT3G04430	AT3G04430.1	NAC DOMAIN CONTAINING PROTEIN 49 (NAC049)
AT3G04580	AT3G04580.1	ETHYLENE INSENSITIVE 4 (EIN4)
AT3G04670	AT3G04670.1	WRKY DNA-BINDING PROTEIN 39 (WRKY39)
AT3G05150	AT3G05150.2
AT3G05210	AT3G05210.1	(ERCC1)
AT3G05290	AT3G05290.1	PEROXISOMAL ADENINE NUCLEOTIDE CARRIER 1 (PNC1)
AT3G05320	AT3G05320.1	O-FUCOSYL TRANSFERASE 1 (OFT1)
AT3G05450	AT3G05450.1
AT3G05820	AT3G05820.2
AT3G06060	AT3G06060.2
AT3G06125	AT3G06125.1	SHORT OPEN READING FRAME 22 (SORF22)
AT3G06142
AT3G06210	AT3G06210.1
AT3G06270	AT3G06270.1
AT3G06340	AT3G06340.1
AT3G06420	AT3G06420.1	AUTOPHAGY 8H (ATG8H)
AT3G06520	AT3G06520.1
AT3G06770	AT3G06770.5	POLYGALACTURONASE CLADE F 4 (PGF4)
AT3G06840	AT3G06840.1
AT3G06940	AT3G06940.1	MUSTANG 5 (MUG5)
AT3G06985	AT3G06985.1	LOW-MOLECULAR-WEIGHT CYSTEINE-RICH 44 (LCR44)
AT3G07370	AT3G07370.1	CARBOXYL TERMINUS OF HSC70-INTERACTING PROTEIN (CHIP)
AT3G07380	AT3G07380.1
AT3G07460	AT3G07460.2
AT3G07550	AT3G07550.1
AT3G07760	AT3G07760.3	WEEP (WEEP)
AT3G07780	AT3G07780.2
AT3G07820	AT3G07820.1
AT3G08030	AT3G08030.1	(ATHA2-1)
AT3G08505	AT3G08505.1	(ATC3H35)
AT3G08660	AT3G08660.1
AT3G08730	AT3G08730.1	PROTEIN-SERINE KINASE 1 (PK1)
AT3G08762
AT3G08790	AT3G08790.1	TOM1-LIKE 8 (TOL8)
AT3G09120	AT3G09120.1
AT3G09850	AT3G09850.1
AT3G09915	AT3G09915.1
AT3G10040	AT3G10040.1	HYPOXIA RESPONSE ATTENUATOR1 (HRA1)
AT3G10100	AT3G10100.1
AT3G10200	AT3G10200.2
AT3G10370	AT3G10370.1	SUGAR-DEPENDENT 6 (SDP6)
AT3G10510	AT3G10510.1
AT3G10550	AT3G10550.1	MYOTUBULARIN 1 (MTM1)
AT3G10560	AT3G10560.1	UNFERTILIZED EMBRYO SAC 9 (UNE9)
AT3G10600	AT3G10600.1	CATIONIC AMINO ACID TRANSPORTER 7 (CAT7)
AT3G10650	AT3G10650.1	(NUP1)
AT3G10690	AT3G10690.1	DNA GYRASE A (GYRA)
AT3G10770	AT3G10770.1
AT3G10980	AT3G10980.1
AT3G10985	AT3G10985.1	SENESCENCE ASSOCIATED GENE 20 (SAG20)
AT3G11385	AT3G11385.1
AT3G11570	AT3G11570.1	TRICHOME BIREFRINGENCE-LIKE 8 (TBL8)
AT3G11580	AT3G11580.3	NGATHA-LIKE PROTEIN2 (NGAL2)
AT3G11690	AT3G11690.1
AT3G11700	AT3G11700.1	FASCICLIN-LIKE ARABINOGALACTAN PROTEIN 18 PRECURSOR (FLA18)
AT3G11730	AT3G11730.1	(ATFP8)
AT3G11850	AT3G11850.1	(MYOB8)
AT3G11900	AT3G11900.1	AROMATIC AND NEUTRAL TRANSPORTER 1 (ANT1)
AT3G12110	AT3G12110.1	ACTIN-11 (ACT11)
AT3G12145	AT3G12145.1	FLOR1 (FLR1)
AT3G12250	AT3G12250.4	TGACG MOTIF-BINDING FACTOR 6 (TGA6)
AT3G12280	AT3G12280.1	RETINOBLASTOMA-RELATED 1 (RBR1)
AT3G12380	AT3G12380.2	ACTIN-RELATED PROTEIN 5 (ARP5)
AT3G12490	AT3G12490.2	CYSTATIN B (CYSB)
AT3G12530	AT3G12530.1	(PSF2)
AT3G12650	AT3G12650.1
AT3G12670	AT3G12670.1	EMBRYO DEFECTIVE 2742 (emb2742)
AT3G12710	AT3G12710.1
AT3G12810	AT3G12810.1	PHOTOPERIOD-INDEPENDENT EARLY FLOWERING 1 (PIE1)
AT3G12930	AT3G12930.1	DELAYED GREENING 238 (DG238)
AT3G13080	AT3G13080.1	ATP-BINDING CASSETTE C3 (ABCC3)
AT3G13140	AT3G13140.1
AT3G13175	AT3G13175.1	PSI-INTERACTING ROOT-CELL ENRICHED 1 (PRCE1)
AT3G13277	AT3G13277.1
AT3G13405	AT3G13405.1	MICRORNA169A (MIR169A)
AT3G13438	AT3G13438.1	SADHU NON-CODING RETROTRANSPOSON 7-1 (SADHU7-1)
AT3G13594
AT3G13640	AT3G13640.1	ATP-BINDING CASSETTE E1 (ABCE1)
AT3G13690	AT3G13690.1
AT3G13720	AT3G13720.1	(PRA8)
AT3G13910	AT3G13910.2
AT3G14067	AT3G14067.1	SENESCENCE-ASSOCIATED SUBTILISIN PROTEASE (SASP)
AT3G14200	AT3G14200.1
AT3G14240	AT3G14240.1
AT3G14270	AT3G14270.1	FORMS APLOID AND BINUCLEATE CELLS 1B (FAB1B)
AT3G14320	AT3G14320.1	ARABIDOPSIS T??XICOS EN LEVADURA 61 (ATL61)
AT3G14350	AT3G14350.1	STRUBBELIG-RECEPTOR FAMILY 7 (SRF7)
AT3G14370	AT3G14370.1	(WAG2)
AT3G14431
AT3G14450	AT3G14450.1	CTC-INTERACTING DOMAIN 9 (CID9)
AT3G14890	AT3G14890.1	ZINC 4 FINGER DNA 3'-PHOSPHOESTERASE (ZDP)
AT3G15090	AT3G15090.1
AT3G15200	AT3G15200.1
AT3G15210	AT3G15210.1	ETHYLENE RESPONSIVE ELEMENT BINDING FACTOR 4 (ERF4)
AT3G15220	AT3G15220.1
AT3G15720	AT3G15720.1
AT3G15740	AT3G15740.1
AT3G15810	AT3G15810.1
AT3G15820	AT3G15820.1	REDUCED OLEATE DESATURATION 1 (ROD1)
AT3G15940	AT3G15940.1
AT3G15980	AT3G15980.5	BETA PRIME2-COP (B?2-COP)
AT3G16130	AT3G16130.1	ROP (RHO OF PLANTS) GUANINE NUCLEOTIDE EXCHANGE FACTOR 13 (ROPGEF13)
AT3G16140	AT3G16140.1	PHOTOSYSTEM I SUBUNIT H-1 (PSAH-1)
AT3G16320	AT3G16320.1	(CDC27a)
AT3G16340	AT3G16340.1	ATP-BINDING CASSETTE G29 (ABCG29)
AT3G16410	AT3G16410.1	NITRILE SPECIFIER PROTEIN 4 (NSP4)
AT3G16490	AT3G16490.1	IQ-DOMAIN 26 (IQD26)
AT3G16500	AT3G16500.1	PHYTOCHROME-ASSOCIATED PROTEIN 1 (PAP1)
AT3G16640	AT3G16640.1	TRANSLATIONALLY CONTROLLED TUMOR PROTEIN (TCTP1)
AT3G16780	AT3G16780.1	RIBSOMAL PROTEIN LIKE 19B (RPL19B)
AT3G16870	AT3G16870.1	GATA TRANSCRIPTION FACTOR 17 (GATA17)
AT3G16960	AT3G16960.1
AT3G17000	AT3G17000.1	UBIQUITIN-CONJUGATING ENZYME 32 (UBC32)
AT3G17110	AT3G17110.1
AT3G17350	AT3G17350.1
AT3G17830	AT3G17830.1	DNA J PROTEIN A4 (DJA4)
AT3G17860	AT3G17860.1	JASMONATE-ZIM-DOMAIN PROTEIN 3 (JAZ3)
AT3G17970	AT3G17970.1	TRANSLOCON AT THE OUTER MEMBRANE OF CHLOROPLASTS 64-III (TOC64-III)
AT3G18080	AT3G18080.1	B-S GLUCOSIDASE 44 (BGLU44)
AT3G18165	AT3G18165.1	MODIFIER OF SNC1,4 (MOS4)
AT3G18230	AT3G18230.1
AT3G18282	AT3G18282.1
AT3G18800	AT3G18800.1
AT3G18827	AT3G18827.1	MICRORNA868A (MIR868A)
AT3G19150	AT3G19150.1	KIP-RELATED PROTEIN 6 (KRP6)
AT3G19300	AT3G19300.1
AT3G19530	AT3G19530.1
AT3G19700	AT3G19700.1	HAIKU2 (IKU2)
AT3G19780	AT3G19780.1	(DUF179)
AT3G19790	AT3G19790.1
AT3G19920	AT3G19920.2	(LDPS)
AT3G20015	AT3G20015.1
AT3G20120	AT3G20120.4
AT3G20320	AT3G20320.1	ATP-BINDING CASSETTE I15 (ABCI15)
AT3G20340	AT3G20340.1
AT3G20410	AT3G20410.1	CALMODULIN-DOMAIN PROTEIN KINASE 9 (CPK9)
AT3G20460	AT3G20460.1
AT3G20670	AT3G20670.1	HISTONE H2A 13 (HTA13)
AT3G20720	AT3G20720.2
AT3G20820	AT3G20820.1
AT3G20830	AT3G20830.1	UNICORN-LIKE (UCNL)
AT3G20840	AT3G20840.1	PLETHORA 1 (PLT1)
AT3G20920	AT3G20920.1	(ATSEC62)
AT3G20935	AT3G20935.1	CYTOCHROME P450, FAMILY 705, SUBFAMILY A, POLYPEPTIDE 28 (CYP705A28)
AT3G21100	AT3G21100.3
AT3G21475	AT3G21475.1
AT3G21560	AT3G21560.1	UDP-GLUCOSYL TRANSFERASE 84A2 (UGT84A2)
AT3G21720	AT3G21720.1	ISOCITRATE LYASE (ICL)
AT3G21800	AT3G21800.1	UDP-GLUCOSYL TRANSFERASE 71B8 (UGT71B8)
AT3G21865	AT3G21865.1	PEROXIN 22 (PEX22)
AT3G21880	AT3G21880.2	B-BOX DOMAIN PROTEIN 10 (BBX10)
AT3G21980	AT3G21980.1
AT3G22100	AT3G22100.1
AT3G22380	AT3G22380.2	TIME FOR COFFEE (TIC)
AT3G22430	AT3G22430.1
AT3G22820	AT3G22820.1	CHALLAH-LIKE 1 (CLL1)
AT3G22830	AT3G22830.1	HEAT SHOCK TRANSCRIPTION FACTOR A6B (HSFA6B)
AT3G22930	AT3G22930.1	CALMODULIN-LIKE 11 (CML11)
AT3G22970	AT3G22970.1
AT3G23120	AT3G23120.1	RECEPTOR LIKE PROTEIN 38 (RLP38)
AT3G23150	AT3G23150.1	ETHYLENE RESPONSE 2 (ETR2)
AT3G23290	AT3G23290.2	LIGHT SENSITIVE HYPOCOTYLS 4 (LSH4)
AT3G23340	AT3G23340.1	CASEIN KINASE I-LIKE 10 (ckl10)
AT3G23470	AT3G23470.2
AT3G23580	AT3G23580.1	RIBONUCLEOTIDE REDUCTASE 2A (RNR2A)
AT3G23660	AT3G23660.2	(ATSEC23E)
AT3G23800	AT3G23800.1	SELENIUM-BINDING PROTEIN 3 (SBP3)
AT3G23880	AT3G23880.1
AT3G23980	AT3G23980.1	BLISTER (BLI)
AT3G24005	AT3G24005.1
AT3G24230	AT3G24230.1	(ATPLL24)
AT3G24240	AT3G24240.1	(RGFR1)
AT3G24490	AT3G24490.1
AT3G24740	AT3G24740.1
AT3G24810	AT3G24810.1	(ICK3)
AT3G25070	AT3G25070.2
AT3G25110	AT3G25110.1	FATA ACYL-ACP THIOESTERASE (FaTA)
AT3G25250	AT3G25250.1	AGC2 KINASE 1 (AGC2-1)
AT3G25500	AT3G25500.1	FORMIN HOMOLOGY 1 (AFH1)
AT3G25560	AT3G25560.3	NSP-INTERACTING KINASE 2 (NIK2)
AT3G25620	AT3G25620.2	ATP-BINDING CASSETTE G21 (ABCG21)
AT3G25905	AT3G25905.1	CLAVATA3/ESR-RELATED 27 (CLE27)
AT3G26040	AT3G26040.1
AT3G26480	AT3G26480.1
AT3G26580	AT3G26580.1
AT3G26742	AT3G26742.1
AT3G26810	AT3G26810.1	AUXIN SIGNALING F-BOX 2 (AFB2)
AT3G27270	AT3G27270.2
AT3G27325	AT3G27325.2	(PGAP1)
AT3G27350	AT3G27350.2
AT3G27720	AT3G27720.1	ARIADNE 4 (ARI4)
AT3G27820	AT3G27820.1	MONODEHYDROASCORBATE REDUCTASE 4 (MDAR4)
AT3G27906	AT3G27906.1
AT3G28340	AT3G28340.1	GALACTURONOSYLTRANSFERASE-LIKE 10 (GATL10)
AT3G28345	AT3G28345.1	ATP-BINDING CASSETTE B15 (ABCB15)
AT3G28915	AT3G28915.1
AT3G28923	AT3G28923.1
AT3G29020	AT3G29020.2	MYB DOMAIN PROTEIN 110 (MYB110)
AT3G29034	AT3G29034.1
AT3G29035	AT3G29035.1	NAC DOMAIN CONTAINING PROTEIN 3 (NAC3)
AT3G29036
AT3G29080	AT3G29080.1
AT3G29120	AT3G29120.1
AT3G29575	AT3G29575.1	ABI FIVE BINDING PROTEIN 3 (AFP3)
AT3G29580	AT3G29580.1
AT3G29760	AT3G29760.2
AT3G29781	AT3G29781.1
AT3G29830	AT3G29830.1
AT3G30190	AT3G30190.1
AT3G30200	AT3G30200.1
AT3G30220	AT3G30220.1
AT3G30230	AT3G30230.1
AT3G30240	AT3G30240.1
AT3G30433	AT3G30433.1
AT3G30456
AT3G30520	AT3G30520.1
AT3G30705	AT3G30705.1
AT3G30710	AT3G30710.1
AT3G30711	AT3G30711.1
AT3G30755	AT3G30755.1
AT3G30778
AT3G30842	AT3G30842.1	ATP-BINDING CASSETTE G38 (ABCG38)
AT3G30843	AT3G30843.1
AT3G30867	AT3G30867.1
AT3G31310	AT3G31310.1
AT3G31320	AT3G31320.1
AT3G31442	AT3G31442.1	SADHU NON-CODING RETROTRANSPOSON 7-2 (SADHU7-2)
AT3G31630	AT3G31630.1
AT3G31810	AT3G31810.1
AT3G32023	AT3G32023.1
AT3G32160	AT3G32160.1
AT3G32250	AT3G32250.1
AT3G32290	AT3G32290.1
AT3G32300	AT3G32300.1
AT3G32360	AT3G32360.1
AT3G32383	AT3G32383.1
AT3G32393	AT3G32393.1
AT3G32465	AT3G32465.1
AT3G32914	AT3G32914.1
AT3G33172	AT3G33172.1
AT3G33175	AT3G33175.1
AT3G33205	AT3G33205.1
AT3G33293	AT3G33293.1
AT3G33494	AT3G33494.1
AT3G39230	AT3G39230.1
AT3G42057	AT3G42057.1
AT3G42060	AT3G42060.1
AT3G42065	AT3G42065.1
AT3G42200	AT3G42200.1
AT3G42220	AT3G42220.1
AT3G42233	AT3G42233.1
AT3G42316	AT3G42316.1
AT3G42380
AT3G42386	AT3G42386.1
AT3G42430	AT3G42430.1
AT3G42434	AT3G42434.1
AT3G42445	AT3G42445.1
AT3G42476	AT3G42476.1
AT3G42650	AT3G42650.1
AT3G42660	AT3G42660.1	ENHANCER OF LHP1 (EOL1)
AT3G42726	AT3G42726.1
AT3G42727	AT3G42727.1
AT3G42806	AT3G42806.1
AT3G42870	AT3G42870.1
AT3G42990	AT3G42990.1
AT3G43000	AT3G43000.1
AT3G43095	AT3G43095.1
AT3G43128	AT3G43128.1
AT3G43291	AT3G43291.1
AT3G43302	AT3G43302.1
AT3G43303	AT3G43303.1
AT3G43310	AT3G43310.1
AT3G43574	AT3G43574.1
AT3G43580	AT3G43580.1
AT3G43680	AT3G43680.1
AT3G43720	AT3G43720.1	GLYCOSYLPHOSPHATIDYLINOSITOL-ANCHORED LIPID PROTEIN TRANSFER 2 (LTPG2)
AT3G43833	AT3G43833.1
AT3G43835	AT3G43835.1
AT3G43930	AT3G43930.1
AT3G44030	AT3G44030.1
AT3G44110	AT3G44110.1	(J3)
AT3G44180	AT3G44180.1
AT3G44290	AT3G44290.1	NAC DOMAIN CONTAINING PROTEIN 60 (NAC060)
AT3G44325	AT3G44325.1
AT3G44450	AT3G44450.1	BLUE-LIGHT INHIBITOR OF CRYPTOCHROMES 2 (BIC2)
AT3G44460	AT3G44460.1	(DPBF2)
AT3G44700	AT3G44700.1
AT3G44730	AT3G44730.2
AT3G44780	AT3G44780.1
AT3G45040	AT3G45040.1	DOLICHOL KINASE 1 (DOK1)
AT3G45200	AT3G45200.1
AT3G45210	AT3G45210.1
AT3G45240	AT3G45240.1	GEMINIVIRUS REP INTERACTING KINASE 1 (GRIK1)
AT3G45275	AT3G45275.1
AT3G45310	AT3G45310.1
AT3G45430	AT3G45430.1	L-TYPE LECTIN RECEPTOR KINASE I.5 (LECRK-I.5)
AT3G45446	AT3G45446.1
AT3G45500	AT3G45500.1
AT3G45620	AT3G45620.2
AT3G45775	AT3G45775.1
AT3G46550	AT3G46550.1	SALT OVERLY SENSITIVE 5 (SOS5)
AT3G46590	AT3G46590.2	TRF-LIKE 1 (TRFL1)
AT3G46660	AT3G46660.1	UDP-GLUCOSYL TRANSFERASE 76E12 (UGT76E12)
AT3G46970	AT3G46970.1	ALPHA-GLUCAN PHOSPHORYLASE 2 (PHS2)
AT3G47210	AT3G47210.1
AT3G47340	AT3G47340.1	GLUTAMINE-DEPENDENT ASPARAGINE SYNTHASE 1 (ASN1)
AT3G47580	AT3G47580.1
AT3G47800	AT3G47800.1
AT3G47960	AT3G47960.1	NRT1/ PTR FAMILY 2.10 (NPF2.10)
AT3G48340	AT3G48340.1	CYSTEINE ENDOPEPTIDASE 2 (CEP2)
AT3G48450	AT3G48450.1	(NOI5)
AT3G48770	AT3G48770.1
AT3G48850	AT3G48850.1	PHOSPHATE TRANSPORTER 3;2 (PHT3;2)
AT3G49070	AT3G49070.1
AT3G49210	AT3G49210.1	WS /DGAT 6 (WSD6)
AT3G49380	AT3G49380.1	IQ-DOMAIN 15 (iqd15)
AT3G49668	AT3G49668.1
AT3G49810	AT3G49810.1	U-BOX PROTEIN 30 (ATPUB30)
AT3G49880	AT3G49880.1	(GH43B)
AT3G50030	AT3G50030.1
AT3G50301	AT3G50301.1
AT3G50310	AT3G50310.1	MITOGEN-ACTIVATED PROTEIN KINASE KINASE KINASE 20 (MAPKKK20)
AT3G50330	AT3G50330.1	HECATE 2 (HEC2)
AT3G50337
AT3G50540	AT3G50540.1
AT3G50570	AT3G50570.2
AT3G50620	AT3G50620.1
AT3G50651
AT3G50870	AT3G50870.1	MONOPOLE (MNP)
AT3G51057
AT3G51090	AT3G51090.1
AT3G51150	AT3G51150.2
AT3G51280	AT3G51280.1
AT3G51300	AT3G51300.1	RHO-RELATED PROTEIN FROM PLANTS 1 (ROP1)
AT3G51520	AT3G51520.1	DIACYLGLYCEROL ACYLTRANSFERASE 2 (DGAT2)
AT3G51560	AT3G51560.1
AT3G51620	AT3G51620.2	(NTP6)
AT3G51720	AT3G51720.1
AT3G51750	AT3G51750.1
AT3G51770	AT3G51770.2	ETHYLENE OVERPRODUCER 1 (ETO1)
AT3G51940	AT3G51940.2
AT3G52320	AT3G52320.1
AT3G52440	AT3G52440.2
AT3G52450	AT3G52450.1	PLANT U-BOX 22 (PUB22)
AT3G52470	AT3G52470.1
AT3G52490	AT3G52490.1	SMAX1-LIKE 3 (SMXL3)
AT3G52620	AT3G52620.1
AT3G52870	AT3G52870.1
AT3G52905	AT3G52905.1
AT3G53470	AT3G53470.2
AT3G53530	AT3G53530.2	SODIUM POTASSIUM ROOT DEFECTIVE 3 (NAKR3)
AT3G53611	AT3G53611.1
AT3G53620	AT3G53620.1	PYROPHOSPHORYLASE 4 (PPa4)
AT3G53830	AT3G53830.4
AT3G54000	AT3G54000.1
AT3G54010	AT3G54010.1	PASTICCINO 1 (PAS1)
AT3G54110	AT3G54110.1	PLANT UNCOUPLING MITOCHONDRIAL PROTEIN 1 (PUMP1)
AT3G54220	AT3G54220.1	SCARECROW (SCR)
AT3G54250	AT3G54250.1	MEVALONATE 5-DIPHOSPHATE DECARBOXYLASE 2 (MDD2)
AT3G54400	AT3G54400.1
AT3G54440	AT3G54440.3
AT3G54740	AT3G54740.2
AT3G54780	AT3G54780.4
AT3G54804
AT3G54920	AT3G54920.1	POWDERY MILDEW RESISTANT 6 (PMR6)
AT3G55512	AT3G55512.1	MICRORNA172D (MIR172D)
AT3G55880	AT3G55880.2	SULPHATE UTILIZATION EFFICIENCY 4 (SUE4)
AT3G55930	AT3G55930.1
AT3G56000	AT3G56000.1	CELLULOSE SYNTHASE LIKE A14 (CSLA14)
AT3G56040	AT3G56040.1	UDP-GLUCOSE PYROPHOSPHORYLASE 3 (UGP3)
AT3G56100	AT3G56100.1	MERISTEMATIC RECEPTOR-LIKE KINASE (MRLK)
AT3G56360	AT3G56360.1
AT3G56370	AT3G56370.1	INFLORESCENCE AND ROOT APICES RECEPTOR KINASE (IRK)
AT3G56380	AT3G56380.2
AT3G56880	AT3G56880.1
AT3G56990	AT3G56990.1	EMBRYO SAC DEVELOPMENT ARREST 7 (EDA7)
AT3G57010	AT3G57010.1
AT3G57130	AT3G57130.1	BLADE ON PETIOLE 1 (BOP1)
AT3G57270	AT3G57270.1	BETA-1,3-GLUCANASE 1 (BG1)
AT3G57400	AT3G57400.1
AT3G57480	AT3G57480.1	STRESS ASSOCIATED PROTEIN 13 (SAP13)
AT3G57520	AT3G57520.1	SEED IMBIBITION 2 (SIP2)
AT3G57530	AT3G57530.1	CALCIUM-DEPENDENT PROTEIN KINASE 32 (CPK32)
AT3G57560	AT3G57560.1	N-ACETYL-L-GLUTAMATE KINASE (NAGK)
AT3G57650	AT3G57650.1	LYSOPHOSPHATIDYL ACYLTRANSFERASE 2 (LPAT2)
AT3G57660	AT3G57660.1	NUCLEAR RNA POLYMERASE A1 (NRPA1)
AT3G57790	AT3G57790.1	POLYGALACTURONASE CLADE F 8 (PGF8)
AT3G57830	AT3G57830.1
AT3G57880	AT3G57880.1	MULTIPLE C2 DOMAIN AND TRANSMEMBRANE REGION PROTEIN 3 (MCTP3)
AT3G57950	AT3G57950.1
AT3G57980	AT3G57980.2
AT3G58040	AT3G58040.1	SEVEN IN ABSENTIA OF ARABIDOPSIS 2 (SINAT2)
AT3G58060	AT3G58060.1	(MTP8)
AT3G58130	AT3G58130.1
AT3G58430	AT3G58430.1
AT3G58460	AT3G58460.2	RHOMBOID-LIKE PROTEIN 15 (RBL15)
AT3G58540	AT3G58540.1
AT3G58560	AT3G58560.1	(ATCCR4A)
AT3G58570	AT3G58570.1	RNA HELICASE 52 (RH52)
AT3G58750	AT3G58750.1	CITRATE SYNTHASE 2 (CSY2)
AT3G58850	AT3G58850.1	PHY RAPIDLY REGULATED 2 (PAR2)
AT3G58865	AT3G58865.1	SADHU NON-CODING RETROTRANSPOSON 10-1 (SADHU10-1)
AT3G58950	AT3G58950.1
AT3G59052
AT3G59120	AT3G59120.1
AT3G59130	AT3G59130.1
AT3G59340	AT3G59340.2
AT3G59770	AT3G59770.3	SUPPRESSOR OF ACTIN 9 (SAC9)
AT3G59890	AT3G59890.1
AT3G60110	AT3G60110.1
AT3G60300	AT3G60300.2
AT3G60390	AT3G60390.1	HOMEOBOX-LEUCINE ZIPPER PROTEIN 3 (HAT3)
AT3G60490	AT3G60490.1	ETHYLENE-RESPONSIVE TRANSCRIPTION FACTOR 35 (ERF35)
AT3G60640	AT3G60640.1	AUTOPHAGY 8G (ATG8G)
AT3G60647
AT3G60660	AT3G60660.1
AT3G60670	AT3G60670.1	(PLATZ10)
AT3G60690	AT3G60690.1	SMALL AUXIN UPREGULATED RNA 59 (SAUR59)
AT3G60780	AT3G60780.1
AT3G60897
AT3G60930	AT3G60930.2
AT3G60935	AT3G60935.1
AT3G61070	AT3G61070.1	PEROXIN 11E (PEX11E)
AT3G61150	AT3G61150.1	HOMEODOMAIN GLABROUS 1 (HDG1)
AT3G61260	AT3G61260.1	REMORIN 1.2 (REM1.2)
AT3G61330	AT3G61330.1
AT3G61415	AT3G61415.1	SKP1-LIKE 21 (SK21)
AT3G61580	AT3G61580.1	SPHINGOID LCB DESATURASE 1 (SLD1)
AT3G61827
AT3G61830	AT3G61830.1	AUXIN RESPONSE FACTOR 18 (ARF18)
AT3G61890	AT3G61890.1	HOMEOBOX 12 (HB-12)
AT3G61897	AT3G61897.1	MICRORNA166B (MIR166B)
AT3G62070	AT3G62070.1
AT3G62130	AT3G62130.1	L-CYSTEINE DESULFHYDRASE (LCD)
AT3G62490	AT3G62490.1
AT3G62570	AT3G62570.1
AT3G62580	AT3G62580.1
AT3G62630	AT3G62630.1
AT3G62640	AT3G62640.1
AT3G62700	AT3G62700.1	ATP-BINDING CASSETTE C14 (ABCC14)
AT3G62760	AT3G62760.1	(ATGSTF13)
AT3G62980	AT3G62980.1	TRANSPORT INHIBITOR RESPONSE 1 (TIR1)
AT3G63060	AT3G63060.1	EID1-LIKE 3 (EDL3)
AT3G63095	AT3G63095.1
AT3G63200	AT3G63200.1	PATATIN-LIKE PROTEIN 9 (PLP9)
AT3G63210	AT3G63210.1	MEDIATOR OF ABA-REGULATED DORMANCY 1 (MARD1)
AT3G63240	AT3G63240.1
AT3G63260	AT3G63260.1	(ATMRK1)
AT3G63290	AT3G63290.1
AT3G63320	AT3G63320.1
AT3G63340	AT3G63340.2
AT3G63440	AT3G63440.1	CYTOKININ OXIDASE/DEHYDROGENASE 6 (CKX6)
AT3G63530	AT3G63530.1	BIG BROTHER (BB)
AT3G66654	AT3G66654.1	CYCLOPHYLIN 21-4 (CYP21-4)
AT4G00110	AT4G00110.1	UDP-D-GLUCURONATE 4-EPIMERASE 3 (GAE3)
AT4G00130	AT4G00130.1
AT4G00200	AT4G00200.1	AT-HOOK MOTIF NUCLEAR LOCALIZED PROTEIN 7 (AHL7)
AT4G00210	AT4G00210.1	LOB DOMAIN-CONTAINING PROTEIN 31 (LBD31)
AT4G00350	AT4G00350.1
AT4G00360	AT4G00360.1	CYTOCHROME P450, FAMILY 86, SUBFAMILY A, POLYPEPTIDE 2 (CYP86A2)
AT4G00710	AT4G00710.1	BRASSINOSTEROID-SIGNALING KINASE 3 (BSK3)
AT4G00730	AT4G00730.1	ANTHOCYANINLESS 2 (ANL2)
AT4G00740	AT4G00740.1	QUASIMODO 3 (QUA3)
AT4G00750	AT4G00750.1
AT4G00990	AT4G00990.1	JMJC DOMAIN-CONTAINING PROTEIN 27 (JMJ27)
AT4G01210	AT4G01210.1
AT4G01250	AT4G01250.1	(WRKY22)
AT4G01265	AT4G01265.1	RAFFINOSE SYNTHASE 3 (RS3)
AT4G01350	AT4G01350.1
AT4G01460	AT4G01460.1
AT4G01490	AT4G01490.1
AT4G01595	AT4G01595.1
AT4G01610	AT4G01610.1	(ATCATHB3)
AT4G01800	AT4G01800.2	ALBINO OR GLASSY YELLOW 1 (AGY1)
AT4G01910	AT4G01910.1
AT4G02055	AT4G02055.1
AT4G02060	AT4G02060.1	PROLIFERA (PRL)
AT4G02090	AT4G02090.1
AT4G02120	AT4G02120.2	CTP SYNTHASE 3 (CTPS3)
AT4G02130	AT4G02130.1	GALACTURONOSYLTRANSFERASE-LIKE 6 (GATL6)
AT4G02370	AT4G02370.1
AT4G02520	AT4G02520.1	GLUTATHIONE S-TRANSFERASE PHI 2 (GSTF2)
AT4G02630	AT4G02630.1
AT4G02700	AT4G02700.1	SULFATE TRANSPORTER 3;2 (SULTR3;2)
AT4G02720	AT4G02720.1	MORPHOLOGY OF AGO1-52 SUPPRESSED2 (MAS2)
AT4G02910	AT4G02910.1
AT4G02940	AT4G02940.1	ATALKBH10B (ALKBH10B)
AT4G02950	AT4G02950.1
AT4G03090	AT4G03090.1	NODULIN HOMEOBOX (NDX)
AT4G03115	AT4G03115.3
AT4G03130	AT4G03130.2	BRCT5 DOMAIN CONTAINING PROTEIN 3 (BCP3)
AT4G03205	AT4G03205.2	(hemf2)
AT4G03210	AT4G03210.1	XYLOGLUCAN ENDOTRANSGLUCOSYLASE/HYDROLASE 9 (XTH9)
AT4G03590	AT4G03590.1
AT4G03760	AT4G03760.1
AT4G03770	AT4G03770.2
AT4G03830	AT4G03830.1
AT4G03873	AT4G03873.1
AT4G03876	AT4G03876.1
AT4G03912	AT4G03912.1
AT4G03920	AT4G03920.1
AT4G03923	AT4G03923.1
AT4G03965	AT4G03965.1
AT4G04000	AT4G04000.1
AT4G04100	AT4G04100.1
AT4G04150	AT4G04150.1
AT4G04155	AT4G04155.1
AT4G04165	AT4G04165.1
AT4G04250	AT4G04250.1
AT4G04407	AT4G04407.1
AT4G04530	AT4G04530.1
AT4G04540	AT4G04540.1	CYSTEINE-RICH RLK (RECEPTOR-LIKE PROTEIN KINASE) 39 (CRK39)
AT4G04550	AT4G04550.1
AT4G04630	AT4G04630.1
AT4G04890	AT4G04890.1	PROTODERMAL FACTOR 2 (PDF2)
AT4G04970	AT4G04970.1	GLUCAN SYNTHASE-LIKE 1 (GSL1)
AT4G05030	AT4G05030.1
AT4G05048	AT4G05048.1	(U49.1)
AT4G05390	AT4G05390.1	ROOT FNR 1 (RFNR1)
AT4G05583	AT4G05583.2
AT4G05632	AT4G05632.1
AT4G06487	AT4G06487.1
AT4G06494	AT4G06494.1
AT4G06535	AT4G06535.1
AT4G06538	AT4G06538.1
AT4G06546	AT4G06546.1
AT4G06547	AT4G06547.1
AT4G06582	AT4G06582.1
AT4G06584	AT4G06584.1
AT4G06589	AT4G06589.1
AT4G06603	AT4G06603.1
AT4G06608	AT4G06608.1
AT4G06614	AT4G06614.1
AT4G06635	AT4G06635.1
AT4G06640	AT4G06640.1
AT4G06642	AT4G06642.1
AT4G06688	AT4G06688.1
AT4G06696	AT4G06696.1
AT4G07320	AT4G07320.1
AT4G07324	AT4G07324.1
AT4G07502	AT4G07502.1
AT4G07605	AT4G07605.1
AT4G07666	AT4G07666.1
AT4G07686	AT4G07686.1
AT4G07742	AT4G07742.1
AT4G07920	AT4G07920.1
AT4G07934	AT4G07934.1
AT4G07943	AT4G07943.1
AT4G07945	AT4G07945.1
AT4G07960	AT4G07960.1	CELLULOSE-SYNTHASE-LIKE C12 (CSLC12)
AT4G08072	AT4G08072.1
AT4G08096	AT4G08096.1
AT4G08120	AT4G08120.1
AT4G08210	AT4G08210.1
AT4G08230	AT4G08230.1
AT4G08310	AT4G08310.1
AT4G08455	AT4G08455.1
AT4G08593	AT4G08593.1
AT4G08602	AT4G08602.1
AT4G08770	AT4G08770.1	PEROXIDASE 37 (Prx37)
AT4G08790	AT4G08790.1	(NIT1)
AT4G08840	AT4G08840.1	PUMILIO 11 (PUM11)
AT4G08868	AT4G08868.1
AT4G08874	AT4G08874.2
AT4G08949
AT4G08956	AT4G08956.1
AT4G09020	AT4G09020.1	ISOAMYLASE 3 (ISA3)
AT4G09100	AT4G09100.1	ARABIDOPSIS T??XICOS EN LEVADURA 39 (ATL39)
AT4G09460	AT4G09460.1	MYB DOMAIN PROTEIN 6 (MYB6)
AT4G09760	AT4G09760.1	CHOLINE/ETHANOLAMINE KINASE 3 (CEK3)
AT4G09780	AT4G09780.1
AT4G10320	AT4G10320.1
AT4G10380	AT4G10380.1	NOD26-LIKE INTRINSIC PROTEIN 5;1 (NIP5;1)
AT4G10603	AT4G10603.1
AT4G10613	AT4G10613.1
AT4G10630	AT4G10630.1
AT4G11300	AT4G11300.1
AT4G11370	AT4G11370.1	RING-H2 FINGER A1A (RHA1A)
AT4G11375	AT4G11375.1
AT4G11470	AT4G11470.2
AT4G11760	AT4G11760.1	LOW-MOLECULAR-WEIGHT CYSTEINE-RICH 17 (LCR17)
AT4G11820	AT4G11820.2	HYDROXYMETHYLGLUTARYL-COA SYNTHASE (HMGS)
AT4G12040	AT4G12040.1	STRESS-ASSOCIATED PROTEIN 7 (SAP7)
AT4G12050	AT4G12050.1	AT-HOOK MOTIF NUCLEAR LOCALIZED PROTEIN 26 (AHL26)
AT4G12060	AT4G12060.1	(CLPT2)
AT4G12430	AT4G12430.1	TREHALOSE-6-PHOSPHATE PHOSPHATASE F (TPPF)
AT4G12545	AT4G12545.1
AT4G12550	AT4G12550.1	AUXIN-INDUCED IN ROOT CULTURES 1 (AIR1)
AT4G12560	AT4G12560.1	CONSTITUTIVE EXPRESSER OF PR GENES 1 (CPR1)
AT4G12617	AT4G12617.1
AT4G12700	AT4G12700.1
AT4G13150	AT4G13150.1
AT4G13340	AT4G13340.1	LEUCINE-RICH REPEAT/EXTENSIN 3 (LRX3)
AT4G13345	AT4G13345.4
AT4G13420	AT4G13420.1	HIGH AFFINITY K+ TRANSPORTER 5 (HAK5)
AT4G13520	AT4G13520.1	SMALL ACIDIC PROTEIN 1 (SMAP1)
AT4G13540	AT4G13540.1	ANTHER DEHISCENCE REPRESSOR (ADR)
AT4G13610	AT4G13610.1	MATERNAL EFFECT EMBRYO ARREST 57 (MEE57)
AT4G14104	AT4G14104.1
AT4G14165	AT4G14165.1	F-BOX/DUF295 BRASSICEAE-SPECIFIC 25 (ATFDB25)
AT4G14300	AT4G14300.1	RNA-BINDING GLYCINE-RICH PROTEIN D4 (RBGD4)
AT4G14370	AT4G14370.2	(PRAF7)
AT4G14465	AT4G14465.1	AT-HOOK MOTIF NUCLEAR-LOCALIZED PROTEIN 20 (AHL20)
AT4G14550	AT4G14550.2
AT4G14610	AT4G14610.1
AT4G14723	AT4G14723.1	CHALLAH-LIKE 2 (CLL2)
AT4G14770	AT4G14770.1	TESMIN/TSO1-LIKE CXC 2 (TCX2)
AT4G14905	AT4G14905.1
AT4G15000	AT4G15000.1	RIBOSOMAL PROTEIN EL27X (EL27X)
AT4G15248	AT4G15248.1	B-BOX DOMAIN PROTEIN 30 (BBX30)
AT4G15250	AT4G15250.1	B-BOX DOMAIN PROTEIN 9 (BBX9)
AT4G15393	AT4G15393.2	CYTOCHROME P450, FAMILY 702, SUBFAMILY A, POLYPEPTIDE 5 (CYP702A5)
AT4G15410	AT4G15410.1	SERINE/THREONINE PROTEIN PHOSPHATASE 2A 55 KDA REGULATORY SUBUNIT B PRIME GAMMA (PUX5)
AT4G15545	AT4G15545.1	NAI2-INTERACTING PROTEIN 1 (NAIP1)
AT4G15550	AT4G15550.1	INDOLE-3-ACETATE BETA-D-GLUCOSYLTRANSFERASE (IAGLU)
AT4G15770	AT4G15770.1
AT4G15890	AT4G15890.1	CONDENSIN (CAP-D3)
AT4G16024	AT4G16024.1
AT4G16141	AT4G16141.1	GATA17-LIKE (GATA17L)
AT4G16150	AT4G16150.1	CALMODULIN-BINDING TRANSCRIPTION ACTIVATOR 2 (CAMTA5)
AT4G16370	AT4G16370.1	OLIGOPEPTIDE TRANSPORTER (OPT3)
AT4G16390	AT4G16390.1	SUPPRESSOR OF VARIEGATION 7 (SVR7)
AT4G16470	AT4G16470.1
AT4G16610	AT4G16610.1
AT4G16770	AT4G16770.1
AT4G16780	AT4G16780.1	HOMEOBOX PROTEIN 2 (HB-2)
AT4G16870	AT4G16870.1
AT4G16990	AT4G16990.12	TIR-NBS16 (TN16)
AT4G17060	AT4G17060.1	FRIGIDA INTERACTING PROTEIN 2 (FIP2)
AT4G17085	AT4G17085.1	ZENGDA SMALL PEPTIDE 1 (ZSP1)
AT4G17150	AT4G17150.1
AT4G17230	AT4G17230.1	SCARECROW-LIKE 13 (SCL13)
AT4G17240	AT4G17240.1
AT4G17260	AT4G17260.1
AT4G17520	AT4G17520.1	HYALURONAN/MRNA BINDING FAMILY PROTEIN (HLN)
AT4G17610	AT4G17610.1	TRNA METHYLTRANSFERASE 3 (TRM3)
AT4G17670	AT4G17670.1
AT4G17730	AT4G17730.2	SYNTAXIN OF PLANTS 23 (SYP23)
AT4G17770	AT4G17770.1	TREHALOSE PHOSPHATASE/SYNTHASE 5 (TPS5)
AT4G17810	AT4G17810.1	ZINC FINGER PROTEIN 1 (ZP1)
AT4G17880	AT4G17880.1	(MYC4)
AT4G17915	AT4G17915.1
AT4G18120	AT4G18120.1	MEI2-LIKE 3 (ML3)
AT4G18160	AT4G18160.1	CA2+ ACTIVATED OUTWARD RECTIFYING K+ CHANNEL 6 (KCO6)
AT4G18170	AT4G18170.1	WRKY DNA-BINDING PROTEIN 28 (WRKY28)
AT4G18570	AT4G18570.1	INCREASED PETAL GROWTH ANISOTROPY 1 (IPGA1)
AT4G18770	AT4G18770.1	MYB DOMAIN PROTEIN 98 (MYB98)
AT4G19200	AT4G19200.1	GLYCINE AND PROLINE RICH PROTEIN 3 (GPRP3)
AT4G19230	AT4G19230.2	CYTOCHROME P450, FAMILY 707, SUBFAMILY A, POLYPEPTIDE 1 (CYP707A1)
AT4G19410	AT4G19410.2	PECTIN ACETYLESTERASE 7 (PAE7)
AT4G19420	AT4G19420.4
AT4G19520	AT4G19520.1
AT4G19870	AT4G19870.1
AT4G19960	AT4G19960.3
AT4G19970	AT4G19970.1
AT4G19980	AT4G19980.1
AT4G20050	AT4G20050.5	POLYGALACTURONASE CLADE F 11 (PGF11)
AT4G20220	AT4G20220.1
AT4G20700	AT4G20700.1
AT4G20840	AT4G20840.1	(ATBBE21)
AT4G20850	AT4G20850.1	TRIPEPTIDYL PEPTIDASE II (TPP2)
AT4G21120	AT4G21120.1	AMINO ACID TRANSPORTER 1 (AAT1)
AT4G21192	AT4G21192.1
AT4G21220	AT4G21220.1	LIPID X D2 (LPXD2)
AT4G21350	AT4G21350.1	PLANT U-BOX 8 (PUB8)
AT4G21370	AT4G21370.1	PSEUDOGENE OF S-LOCUS RECEPTOR KINASE A (PSEUDOSRKA)
AT4G21500	AT4G21500.1
AT4G21510	AT4G21510.1	F-BOX STRESS INDUCED 2 (FBS2)
AT4G21560	AT4G21560.1	VACUOLAR PROTEIN SORTING-ASSOCIATED PROTEIN 28 HOMOLOG 1 (VPS28-1)
AT4G21660	AT4G21660.3
AT4G21850	AT4G21850.1	METHIONINE SULFOXIDE REDUCTASE B9 (MSRB9)
AT4G22010	AT4G22010.1	SKU5 SIMILAR 4 (sks4)
AT4G22170	AT4G22170.1	F-BOX/DUF295 BRASSICEAE-SPECIFIC 31 (ATFDB31)
AT4G22185	AT4G22185.1
AT4G22190	AT4G22190.1
AT4G22235	AT4G22235.1
AT4G22505	AT4G22505.1
AT4G22540	AT4G22540.1	OSBP(OXYSTEROL BINDING PROTEIN)-RELATED PROTEIN 2A (ORP2A)
AT4G22600	AT4G22600.1	INAPERTURATE POLLEN1 (INP1)
AT4G22800
AT4G22820	AT4G22820.1	STRESS ASSOCIATED PROTEIN 9 (SAP9)
AT4G22860	AT4G22860.1	TPX2-LIKE PROTEIN 3 (TPXL3)
AT4G22960	AT4G22960.1
AT4G23010	AT4G23010.3	UDP-GALACTOSE TRANSPORTER 2 (UTR2)
AT4G23020	AT4G23020.2	TON1 RECRUITING MOTIF 11 (TRM11)
AT4G23060	AT4G23060.1	IQ-DOMAIN 22 (IQD22)
AT4G23600	AT4G23600.1	CORONATINE INDUCED 1 (CORI3)
AT4G23750	AT4G23750.1	CYTOKININ RESPONSE FACTOR 2 (CRF2)
AT4G23760	AT4G23760.1
AT4G23770	AT4G23770.1
AT4G24040	AT4G24040.1	TREHALASE 1 (TRE1)
AT4G24050	AT4G24050.1
AT4G24110	AT4G24110.1	HYPOXIA RESPONSE UNKNOWN PROTEIN 40 (HUP40)
AT4G24280	AT4G24280.1	CHLOROPLAST HEAT SHOCK PROTEIN 70-1 (cpHsc70-1)
AT4G24380	AT4G24380.3
AT4G24470	AT4G24470.3	ZINC-FINGER PROTEIN EXPRESSED IN INFLORESCENCE MERISTEM (ZIM)
AT4G24610	AT4G24610.2
AT4G24630	AT4G24630.1
AT4G25160	AT4G25160.1	(PUB35)
AT4G25260	AT4G25260.1	PECTIN METHYLESTERASE INIHIBITOR 7 (PMEI7)
AT4G25410	AT4G25410.1
AT4G25510	AT4G25510.1
AT4G25700	AT4G25700.1	BETA-HYDROXYLASE 1 (BETA-OHASE 1)
AT4G26310	AT4G26310.2
AT4G26400	AT4G26400.1	BCA2A ZINC FINGER ATL 5 (BTL05)
AT4G26570	AT4G26570.2	CALCINEURIN B-LIKE 3 (CBL3)
AT4G26675	AT4G26675.1
AT4G26700	AT4G26700.1	FIMBRIN 1 (FIM1)
AT4G26940	AT4G26940.1	(CAGE2)
AT4G27010	AT4G27010.2	EMBRYO DEFECTIVE 2788 (EMB2788)
AT4G27060	AT4G27060.1	TORTIFOLIA 1 (TOR1)
AT4G27280	AT4G27280.1	CA2+-DEPENDENT MODULATOR OF ICR1 (CMI1)
AT4G27330	AT4G27330.1	SPOROCYTELESS (SPL)
AT4G27380	AT4G27380.1
AT4G27450	AT4G27450.1	HYPOXIA RESPONSE UNKNOWN PROTEIN 54 (HUP54)
AT4G27950	AT4G27950.1	CYTOKININ RESPONSE FACTOR 4 (CRF4)
AT4G28090	AT4G28090.1	SKU5 SIMILAR 10 (sks10)
AT4G28100	AT4G28100.1	ENDODERMIS7 (EN7)
AT4G28397	AT4G28397.1
AT4G28600	AT4G28600.3
AT4G28720	AT4G28720.1	YUCCA 8 (YUC8)
AT4G28760	AT4G28760.1	TON1 RECRUITING MOTIF 20 (TRM20)
AT4G28780	AT4G28780.1
AT4G28830	AT4G28830.1
AT4G28950	AT4G28950.1	RHO-RELATED PROTEIN FROM PLANTS 9 (ROP9)
AT4G29090	AT4G29090.1
AT4G29100	AT4G29100.1	BASIC HELIX LOOP HELIX 68 (BHLH68)
AT4G29140	AT4G29140.1	ACTIVATED DISEASE SUSCEPTIBILITY 1 (ADS1)
AT4G29240	AT4G29240.1
AT4G29450	AT4G29450.1
AT4G29610	AT4G29610.1
AT4G29690	AT4G29690.1
AT4G29720	AT4G29720.1	POLYAMINE OXIDASE 5 (PAO5)
AT4G29880	AT4G29880.1	PLANT INTRACELLULAR RAS GROUP-RELATED LRR 7 (PIRL7)
AT4G29900	AT4G29900.1	AUTOINHIBITED CA(2+)-ATPASE 10 (ACA10)
AT4G29950	AT4G29950.1
AT4G30030	AT4G30030.1
AT4G30074	AT4G30074.1	LOW-MOLECULAR-WEIGHT CYSTEINE-RICH 19 (LCR19)
AT4G30080	AT4G30080.1	AUXIN RESPONSE FACTOR 16 (ARF16)
AT4G30090	AT4G30090.1
AT4G30160	AT4G30160.2	VILLIN 4 (VLN4)
AT4G30190	AT4G30190.2	H(+)-ATPASE 2 (HA2)
AT4G30200	AT4G30200.2	VERNALIZATION5/VIN3-LIKE 1 (VEL1)
AT4G30260	AT4G30260.2
AT4G30280	AT4G30280.1	XYLOGLUCAN ENDOTRANSGLUCOSYLASE/HYDROLASE 18 (XTH18)
AT4G30340	AT4G30340.1	DIACYLGLYCEROL KINASE 7 (DGK7)
AT4G30370	AT4G30370.1	IRT1 DEGRADATION FACTOR 1 (IDF1)
AT4G30440	AT4G30440.1	UDP-D-GLUCURONATE 4-EPIMERASE 1 (GAE1)
AT4G30520	AT4G30520.1	SENESCENCE-ASSOCIATED RECEPTOR-LIKE KINASE (SARK)
AT4G30530	AT4G30530.1	GAMMA-GLUTAMYL PEPTIDASE 1 (GGP1)
AT4G30810	AT4G30810.1	SERINE CARBOXYPEPTIDASE-LIKE 29 (scpl29)
AT4G30830	AT4G30830.1
AT4G30850	AT4G30850.1	HEPTAHELICAL TRANSMEMBRANE PROTEIN2 (HHP2)
AT4G31020	AT4G31020.1	ABHD17 (ALPHA/BETA HYDROLASE DOMAIN-CONTAINING PROTEIN 17)-LIKE ACYL PROTEIN THIOESTERASE 8 (ABAPT8)
AT4G31170	AT4G31170.1	RAF-LIKE MAPKKK 28 (RAF28)
AT4G31180	AT4G31180.1	IMPAIRED IN BABA-INDUCED DISEASE IMMUNITY 1 (IBI1)
AT4G31310	AT4G31310.2	(AIG2LC)
AT4G31320	AT4G31320.1	SMALL AUXIN UPREGULATED RNA 37 (SAUR37)
AT4G31350	AT4G31350.1
AT4G31550	AT4G31550.1	WRKY DNA-BINDING PROTEIN 11 (WRKY11)
AT4G31820	AT4G31820.1	ENHANCER OF PINOID (ENP)
AT4G31840	AT4G31840.1	EARLY NODULIN-LIKE PROTEIN 15 (ENODL15)
AT4G31890	AT4G31890.1
AT4G31920	AT4G31920.1	RESPONSE REGULATOR 10 (RR10)
AT4G32120	AT4G32120.1	HYDROXYPROLINE O-GALACTOSYLTRANSFERASE 2 (HPGT2)
AT4G32300	AT4G32300.1	S-DOMAIN-2 5 (SD2-5)
AT4G32400	AT4G32400.1	SODIUM HYPERSENSITIVE 1 (SHS1)
AT4G32860	AT4G32860.1
AT4G33000	AT4G33000.1	CALCINEURIN B-LIKE PROTEIN 10 (CBL10)
AT4G33160	AT4G33160.2	DROUGHT INDUCED F-BOX 1 (DIF1)
AT4G33170	AT4G33170.1
AT4G33180	AT4G33180.1
AT4G33230	AT4G33230.1	(PMEI-PME45)
AT4G33800	AT4G33800.1
AT4G33945	AT4G33945.1
AT4G34200	AT4G34200.1	EMBRYO SAC DEVELOPMENT ARREST 9 (EDA9)
AT4G34220	AT4G34220.1	RECEPTOR DEAD KINASE1 (RDK1)
AT4G34415	AT4G34415.1
AT4G34460	AT4G34460.1	GTP BINDING PROTEIN BETA 1 (AGB1)
AT4G34590	AT4G34590.1	G-BOX BINDING FACTOR 6 (GBF6)
AT4G34760	AT4G34760.1	SMALL AUXIN UPREGULATED RNA 50 (SAUR50)
AT4G34920	AT4G34920.1
AT4G34950	AT4G34950.1	MAJOR FACILITATOR SUPERFAMILY 1 (MFS1)
AT4G34980	AT4G34980.1	SUBTILISIN-LIKE SERINE PROTEASE 2 (SLP2)
AT4G35060	AT4G35060.1	HEAVY METAL ASSOCIATED ISOPRENYLATED PLANT PROTEIN 25 (HIPP25)
AT4G35090	AT4G35090.1	CATALASE 2 (CAT2)
AT4G35100	AT4G35100.1	PLASMA MEMBRANE INTRINSIC PROTEIN 3 (PIP3)
AT4G35110	AT4G35110.3	PHOSPHOLIPASE-LIKE PROTEIN 4 (PEARLI 4)
AT4G35240	AT4G35240.1
AT4G35690	AT4G35690.1
AT4G35770	AT4G35770.1	SENESCENCE 1 (SEN1)
AT4G35790	AT4G35790.1	PHOSPHOLIPASE D DELTA (PLDDELTA)
AT4G36040	AT4G36040.1	DNAJ11 (J11)
AT4G36140	AT4G36140.1	(SADR1-PAIRED 1)
AT4G36180	AT4G36180.1	MUSTACHES-LIKE (MUL)
AT4G36220	AT4G36220.1	FERULIC ACID 5-HYDROXYLASE 1 (FAH1)
AT4G36360	AT4G36360.1	BETA-GALACTOSIDASE 3 (BGAL3)
AT4G36520	AT4G36520.1	AUXILIN-LIKE4 (AUXILIN-LIKE4)
AT4G36620	AT4G36620.1	GATA TRANSCRIPTION FACTOR 19 (GATA19)
AT4G36690	AT4G36690.1	(ATU2AF65A)
AT4G36750	AT4G36750.1
AT4G36820	AT4G36820.1	(MCU4)
AT4G36830	AT4G36830.2	ELO HOMOLOG 4 (ELO4)
AT4G36840	AT4G36840.1
AT4G36850	AT4G36850.1
AT4G36880	AT4G36880.1	CYSTEINE PROTEINASE1 (CP1)
AT4G36910	AT4G36910.1	LOSS OF THE TIMING OF ET AND JA BIOSYNTHESIS 2 (LEJ2)
AT4G36925	AT4G36925.2
AT4G36930	AT4G36930.1	SPATULA (SPT)
AT4G36945	AT4G36945.1
AT4G37160	AT4G37160.1	SKU5 SIMILAR 15 (sks15)
AT4G37260	AT4G37260.1	MYB DOMAIN PROTEIN 73 (MYB73)
AT4G37400	AT4G37400.1	CYTOCHROME P450, FAMILY 81, SUBFAMILY F, POLYPEPTIDE 3 (CYP81F3)
AT4G37410	AT4G37410.1	CYTOCHROME P450, FAMILY 81, SUBFAMILY F, POLYPEPTIDE 4 (CYP81F4)
AT4G37430	AT4G37430.1	CYTOCHROME P450, FAMILY 91, SUBFAMILY A, POLYPEPTIDE 2 (CYP91A2)
AT4G37540	AT4G37540.1	LOB DOMAIN-CONTAINING PROTEIN 39 (LBD39)
AT4G37570	AT4G37570.1
AT4G37620	AT4G37620.1
AT4G37630	AT4G37630.1	CYCLIN D5;1 (CYCD5;1)
AT4G37740	AT4G37740.1	GROWTH-REGULATING FACTOR 2 (GRF2)
AT4G37830	AT4G37830.3
AT4G37870	AT4G37870.1	PHOSPHOENOLPYRUVATE CARBOXYKINASE 1 (PCK1)
AT4G37880	AT4G37880.1
AT4G37890	AT4G37890.1	EMBRYO SAC DEVELOPMENT ARREST 40 (EDA40)
AT4G37895	AT4G37895.1
AT4G37940	AT4G37940.1	AGAMOUS-LIKE 21 (AGL21)
AT4G38120	AT4G38120.3
AT4G38210	AT4G38210.1	EXPANSIN A20 (EXPA20)
AT4G38405	AT4G38405.1
AT4G38660	AT4G38660.1
AT4G38670	AT4G38670.1
AT4G38770	AT4G38770.1	PROLINE-RICH PROTEIN 4 (PRP4)
AT4G38840	AT4G38840.1	SMALL AUXIN UPREGULATED RNA 14 (SAUR14)
AT4G39050	AT4G39050.1	KINESIN 7.4 (KIN7.4)
AT4G39080	AT4G39080.1	VACUOLAR PROTON ATPASE A3 (VHA-A3)
AT4G39240	AT4G39240.1
AT4G39320	AT4G39320.1
AT4G39350	AT4G39350.1	CELLULOSE SYNTHASE A2 (CESA2)
AT4G39404	AT4G39404.1
AT4G39500	AT4G39500.2
AT4G39550	AT4G39550.1
AT4G39640	AT4G39640.1	GAMMA-GLUTAMYL TRANSPEPTIDASE 1 (GGT1)
AT4G39660	AT4G39660.1	ALANINE:GLYOXYLATE AMINOTRANSFERASE 2 (AGT2)
AT4G39770	AT4G39770.1	TREHALOSE-6-PHOSPHATE PHOSPHATASE H (TPPH)
AT4G39790	AT4G39790.1
AT4G39800	AT4G39800.1	D-MYO-INOSITOL 3-PHOSPHATE SYNTHASE 1 (MIPS1)
AT4G39820	AT4G39820.2	(TRAPPC12)
AT4G39970	AT4G39970.1
AT4G40050	AT4G40050.1
AT5G01030	AT5G01030.1
AT5G01040	AT5G01040.1	LACCASE 8 (LAC8)
AT5G01075	AT5G01075.1	TWISTED SEED1 (TWS1)
AT5G01080	AT5G01080.1
AT5G01130	AT5G01130.1
AT5G01240	AT5G01240.1	LIKE AUXIN RESISTANT 1 (LAX1)
AT5G01260	AT5G01260.2
AT5G01310	AT5G01310.1	APRATAXIN-LIKE (APTX)
AT5G01760	AT5G01760.1	TOM1-LIKE 7 (TOL7)
AT5G01780	AT5G01780.2
AT5G01920	AT5G01920.1	STATE TRANSITION 8 (STN8)
AT5G02010	AT5G02010.1	ROP (RHO OF PLANTS) GUANINE NUCLEOTIDE EXCHANGE FACTOR 7 (ROPGEF7)
AT5G02180	AT5G02180.1
AT5G02190	AT5G02190.1	PROMOTION OF CELL SURVIVAL 1 (PCS1)
AT5G02210	AT5G02210.1
AT5G02330	AT5G02330.1
AT5G02340	AT5G02340.1
AT5G02350	AT5G02350.1
AT5G02420	AT5G02420.1	(SMR3)
AT5G02450	AT5G02450.1	RIBOSOMAL PROTEIN EL36X (EL36X)
AT5G02460	AT5G02460.1	PHLOEM EARLY DOF 2 (PEAR2)
AT5G02490	AT5G02490.1	(Hsp70-2)
AT5G02540	AT5G02540.1
AT5G02580	AT5G02580.1	(RPGE1)
AT5G02760	AT5G02760.1	ARABIDOPSIS PP2C CLADE D 7 (APD7)
AT5G02880	AT5G02880.1	UBIQUITIN-PROTEIN LIGASE 4 (UPL4)
AT5G02980	AT5G02980.1
AT5G02990	AT5G02990.1
AT5G03000	AT5G03000.1
AT5G03020	AT5G03020.1
AT5G03150	AT5G03150.1	JACKDAW (JKD)
AT5G03210	AT5G03210.2
AT5G03280	AT5G03280.1	ETHYLENE INSENSITIVE 2 (EIN2)
AT5G03310	AT5G03310.1	SMALL AUXIN UPREGULATED RNA 44 (SAUR44)
AT5G03430	AT5G03430.1
AT5G03545	AT5G03545.1	(AT4)
AT5G03705	AT5G03705.1
AT5G03760	AT5G03760.1	(ATCSLA09)
AT5G03790	AT5G03790.1	HOMEOBOX 51 (HB51)
AT5G03860	AT5G03860.1	MALATE SYNTHASE (MLS)
AT5G04040	AT5G04040.1	SUGAR-DEPENDENT1 (SDP1)
AT5G04220	AT5G04220.2	(SYTC)
AT5G04310	AT5G04310.1	PECTATE LYASE LIKE12 (PLL12)
AT5G04330	AT5G04330.1	CYTOCHROME P450 84A4 (CYP84A4)
AT5G04690	AT5G04690.2
AT5G04780	AT5G04780.1
AT5G04900	AT5G04900.1	NYC1-LIKE (NOL)
AT5G05460	AT5G05460.1	ENDO-BETA-N-ACETYGLUCOSAMINIDASE 85A (ENGase85A)
AT5G05570	AT5G05570.1	TOMOSYN (TMS)
AT5G05600	AT5G05600.1	JASMONIC ACID OXIDASE 2 (JOX2)
AT5G05700	AT5G05700.1	ARGININE-TRNA PROTEIN TRANSFERASE 1 (ATE1)
AT5G05760	AT5G05760.1	SYNTAXIN OF PLANTS 31 (SYP31)
AT5G05810	AT5G05810.1	(ATL43)
AT5G05890	AT5G05890.1	UDP-GLUCOSYL TRANSFERASE 76C5 (UGT76C5)
AT5G06680	AT5G06680.1	SPINDLE POLE BODY COMPONENT 98 (SPC98)
AT5G06850	AT5G06850.1	FT-INTERACTING PROTEIN 1 (FTIP1)
AT5G07010	AT5G07010.1	SULFOTRANSFERASE 2A (ST2A)
AT5G07040	AT5G07040.1	ARABIDOPSIS T??XICOS EN LEVADURA 69 (ATL69)
AT5G07430	AT5G07430.1
AT5G07460	AT5G07460.1	PEPTIDEMETHIONINE SULFOXIDE REDUCTASE 2 (PMSR2)
AT5G07540	AT5G07540.1	GLYCINE-RICH PROTEIN 16 (GRP16)
AT5G07700	AT5G07700.1	MYB DOMAIN PROTEIN 76 (MYB76)
AT5G07930	AT5G07930.3	MEI2 C-TERMINAL RRM ONLY LIKE 2 (MCT2)
AT5G08075	AT5G08075.1
AT5G08150	AT5G08150.1	SUPPRESSOR OF PHYTOCHROME B 5 (SOB5)
AT5G08260	AT5G08260.1	SERINE CARBOXYPEPTIDASE-LIKE 35 (scpl35)
AT5G08330	AT5G08330.1	TCP DOMAIN PROTEIN 21 (TCP21)
AT5G08565	AT5G08565.1	(SPT4-1)
AT5G08590	AT5G08590.1	SNF1-RELATED PROTEIN KINASE 2.1 (SNRK2.1)
AT5G09300	AT5G09300.1	(E1A2)
AT5G09440	AT5G09440.1	EXORDIUM LIKE 4 (EXL4)
AT5G09510	AT5G09510.1	RIBOSOMAL PROTEIN US19X (US19X)
AT5G09980	AT5G09980.1	ELICITOR PEPTIDE 4 PRECURSOR (PROPEP4)
AT5G10030	AT5G10030.1	TGACG MOTIF-BINDING FACTOR 4 (TGA4)
AT5G10110	AT5G10110.1
AT5G10150	AT5G10150.1	SOSEKI2 (SOK2)
AT5G10280	AT5G10280.1	MYB DOMAIN PROTEIN 92 (MYB92)
AT5G10490	AT5G10490.1	MSCS-LIKE 2 (MSL2)
AT5G10504
AT5G10560	AT5G10560.1	BETA-XYLOSIDASE6 (BXL6)
AT5G10760	AT5G10760.1	APOPLASTIC, EDS1-DEPENDENT 1 (AED1)
AT5G10946	AT5G10946.2
AT5G10960	AT5G10960.1	CCR4-ASSOCIATED FACTOR 1I (CAF1I)
AT5G11040	AT5G11040.1	(TRS120)
AT5G11170	AT5G11170.1	HOMOLOG OF HUMAN UAP56 A (UAP56A)
AT5G11290	AT5G11290.2
AT5G11520	AT5G11520.1	ASPARTATE AMINOTRANSFERASE 3 (ASP3)
AT5G11610	AT5G11610.1
AT5G11760	AT5G11760.1
AT5G11780	AT5G11780.1
AT5G11890	AT5G11890.1	EMBRYO DEFECTIVE 3135 (EMB3135)
AT5G12043	AT5G12043.1
AT5G12080	AT5G12080.1	MECHANOSENSITIVE CHANNEL OF SMALL CONDUCTANCE-LIKE 10 (MSL10)
AT5G12860	AT5G12860.1	DICARBOXYLATE TRANSPORTER 1 (DiT1)
AT5G12930	AT5G12930.1
AT5G13000	AT5G13000.1	GLUCAN SYNTHASE-LIKE 12 (GSL12)
AT5G13100	AT5G13100.1
AT5G13225	AT5G13225.1
AT5G13250	AT5G13250.1
AT5G13300	AT5G13300.1	SCARFACE (SFC)
AT5G13548	AT5G13548.1
AT5G13560	AT5G13560.1
AT5G13640	AT5G13640.1	PHOSPHOLIPID:DIACYLGLYCEROL ACYLTRANSFERASE (PDAT)
AT5G13710	AT5G13710.1	STEROL METHYLTRANSFERASE 1 (SMT1)
[truncated: 408 more rows]
