# Supplementary material for: PLETHORA transcription factors promote early embryo development through induction of meristematic potential
Source: Development. 2024 Jun 17;151(12):dev202527. doi: 10.1242/dev.202527 (PMC11234262; doi:10.1242/dev.202527)
Supplement: Table S2. — 197 overlapping direct PLT target genes in the RAM, SAM and QC. [file develop-151-202527-TableS2.xlsx]

## Sheet: Data S2
Data S2 - 197 overlapping direct PLT target genes in the RAM, SAM and QC.
Locus Identifier	Representative gene model	Primary gene name and symbol
AT1G01110	AT1G01110.2	IQ-DOMAIN 18 (IQD18)
AT1G02690	AT1G02690.2	IMPORTIN ALPHA ISOFORM 6 (IMPA-6)
AT1G06180	AT1G06180.1	MYB DOMAIN PROTEIN 13 (MYB13)
AT1G06420	AT1G06420.1
AT1G08030	AT1G08030.1	TYROSYLPROTEIN SULFOTRANSFERASE (TPST)
AT1G10490	AT1G10490.1	N-ACETYLTRANSFERASE1 FOR CYTIDINE IN RNA (ACYR1)
AT1G13160	AT1G13160.1
AT1G15940	AT1G15940.1	(PDS5E)
AT1G16070	AT1G16070.1	TUBBY LIKE PROTEIN 8 (TLP8)
AT1G17490	AT1G17490.1
AT1G18370	AT1G18370.1	HINKEL (HIK)
AT1G18800	AT1G18800.1	NAP1-RELATED PROTEIN 2 (NRP2)
AT1G19120	AT1G19120.1	SM-LIKE 1A (LSM1A)
AT1G19440	AT1G19440.1	3-KETOACYL-COA SYNTHASE 4 (KCS4)
AT1G19850	AT1G19850.1	MONOPTEROS (MP)
AT1G22400	AT1G22400.1	(UGT85A1)
AT1G23000	AT1G23000.2	HEAVY METAL ASSOCIATED PROTEIN 5 (ATHMP05)
AT1G23410	AT1G23410.1	(RPS27AA)
AT1G25510	AT1G25510.1
AT1G26260	AT1G26260.1	CRYPTOCHROME-INTERACTING BASIC-HELIX-LOOP-HELIX 5 (CIB5)
AT1G27050	AT1G27050.1
AT1G27930	AT1G27930.1	(AGM1)
AT1G30620	AT1G30620.1	MURUS 4 (MUR4)
AT1G31760	AT1G31760.1	SWI/SNF PROTEIN COMPLEX B5 (SWIB5)
AT1G32190	AT1G32190.1
AT1G32360	AT1G32360.1	(C3H12)
AT1G33110	AT1G33110.1
AT1G34770	AT1G34770.4	(NSE3)
AT1G44170	AT1G44170.1	ALDEHYDE DEHYDROGENASE 3H1 (ALDH3H1)
AT1G47270	AT1G47270.1	TUBBY LIKE PROTEIN 6 (TLP6)
AT1G47670	AT1G47670.1
AT1G50570	AT1G50570.1
AT1G56680	AT1G56680.2
AT1G63160	AT1G63160.1	REPLICATION FACTOR C 2 (RFC2)
AT1G63660	AT1G63660.1
AT1G64450	AT1G64450.1
AT1G68560	AT1G68560.1	ALPHA-XYLOSIDASE 1 (XYL1)
AT1G70000	AT1G70000.1	(MYBD)
AT1G70480	AT1G70480.2	(JASSY)
AT1G70560	AT1G70560.1	TRYPTOPHAN AMINOTRANSFERASE OF ARABIDOPSIS 1 (TAA1)
AT1G70710	AT1G70710.1	GLYCOSYL HYDROLASE 9B1 (GH9B1)
AT1G73100	AT1G73100.1	SU(VAR)3-9 HOMOLOG 3 (SUVH3)
AT1G75580	AT1G75580.1	SMALL AUXIN UPREGULATED RNA 51 (SAUR51)
AT1G76950	AT1G76950.1	(PRAF1)
AT1G77220	AT1G77220.1	LAZ1 HOMOLOG1 (LAZ1H1)
AT1G79630	AT1G79630.1
AT1G80100	AT1G80100.3
AT2G01420	AT2G01420.2	PIN-FORMED 4 (PIN4)
AT2G03240	AT2G03240.1
AT2G04030	AT2G04030.1	(CR88)
AT2G15320	AT2G15320.1
AT2G16570	AT2G16570.1	GLN PHOSPHORIBOSYL PYROPHOSPHATE AMIDOTRANSFERASE 1 (ASE1)
AT2G17370	AT2G17370.1	3-HYDROXY-3-METHYLGLUTARYL-COA REDUCTASE 2 (HMG2)
AT2G18230	AT2G18230.1	PYROPHOSPHORYLASE 2 (PPa2)
AT2G20610	AT2G20610.1	SUPERROOT 1 (SUR1)
AT2G21180	AT2G21180.1
AT2G21800	AT2G21800.2	ESSENTIAL MEIOTIC ENDONUCLEASE 1A (EME1A)
AT2G23050	AT2G23050.1	NAKED PINS IN YUC MUTANTS 4 (NPY4)
AT2G23150	AT2G23150.1	NATURAL RESISTANCE-ASSOCIATED MACROPHAGE PROTEIN 3 (NRAMP3)
AT2G23290	AT2G23290.1	MYB DOMAIN PROTEIN 70 (MYB70)
AT2G24280	AT2G24280.1
AT2G24570	AT2G24570.1	WRKY DNA-BINDING PROTEIN 17 (WRKY17)
AT2G28900	AT2G28900.1	OUTER PLASTID ENVELOPE PROTEIN 16-1 (OEP16-1)
AT2G31390	AT2G31390.1	FRUCTOKINASE 2 (FRK2)
AT2G32090	AT2G32090.1	GLYOXALASE I-LIKE;9 (GLXI-LIKE;9)
AT2G34710	AT2G34710.1	PHABULOSA (PHB)
AT2G36390	AT2G36390.1	STARCH BRANCHING ENZYME 2.1 (SBE2.1)
AT2G37080	AT2G37080.1	ROP INTERACTIVE PARTNER 2 (RIP2)
AT2G37390	AT2G37390.1	SODIUM POTASSIUM ROOT DEFECTIVE 2 (NAKR2)
AT2G38090	AT2G38090.1
AT2G38370	AT2G38370.2
AT2G38810	AT2G38810.1	HISTONE H2A 8 (HTA8)
AT2G39870	AT2G39870.1
AT2G42570	AT2G42570.1	TRICHOME BIREFRINGENCE-LIKE 39 (TBL39)
AT2G45720	AT2G45720.1
AT2G46410	AT2G46410.1	CAPRICE (CPC)
AT3G01610	AT3G01610.2	EMBRYO DEFECTIVE 1354 (emb1354)
AT3G03170	AT3G03170.1
AT3G03790	AT3G03790.3
AT3G04350	AT3G04350.1
AT3G04580	AT3G04580.1	ETHYLENE INSENSITIVE 4 (EIN4)
AT3G05290	AT3G05290.1	PEROXISOMAL ADENINE NUCLEOTIDE CARRIER 1 (PNC1)
AT3G07370	AT3G07370.1	CARBOXYL TERMINUS OF HSC70-INTERACTING PROTEIN (CHIP)
AT3G07760	AT3G07760.3	WEEP (WEEP)
AT3G08030	AT3G08030.1	(ATHA2-1)
AT3G10650	AT3G10650.1	(NUP1)
AT3G10690	AT3G10690.1	DNA GYRASE A (GYRA)
AT3G10985	AT3G10985.1	SENESCENCE ASSOCIATED GENE 20 (SAG20)
AT3G11690	AT3G11690.1
AT3G12490	AT3G12490.2	CYSTATIN B (CYSB)
AT3G12530	AT3G12530.1	(PSF2)
AT3G14240	AT3G14240.1
AT3G14350	AT3G14350.1	STRUBBELIG-RECEPTOR FAMILY 7 (SRF7)
AT3G14890	AT3G14890.1	ZINC 4 FINGER DNA 3'-PHOSPHOESTERASE (ZDP)
AT3G18230	AT3G18230.1
AT3G19790	AT3G19790.1
AT3G21100	AT3G21100.3
AT3G22930	AT3G22930.1	CALMODULIN-LIKE 11 (CML11)
AT3G23580	AT3G23580.1	RIBONUCLEOTIDE REDUCTASE 2A (RNR2A)
AT3G24810	AT3G24810.1	(ICK3)
AT3G27350	AT3G27350.2
AT3G46590	AT3G46590.2	TRF-LIKE 1 (TRFL1)
AT3G46970	AT3G46970.1	ALPHA-GLUCAN PHOSPHORYLASE 2 (PHS2)
AT3G47800	AT3G47800.1
AT3G47960	AT3G47960.1	NRT1/ PTR FAMILY 2.10 (NPF2.10)
AT3G50870	AT3G50870.1	MONOPOLE (MNP)
AT3G51620	AT3G51620.2	(NTP6)
AT3G52905	AT3G52905.1
AT3G54110	AT3G54110.1	PLANT UNCOUPLING MITOCHONDRIAL PROTEIN 1 (PUMP1)
AT3G54220	AT3G54220.1	SCARECROW (SCR)
AT3G56990	AT3G56990.1	EMBRYO SAC DEVELOPMENT ARREST 7 (EDA7)
AT3G57010	AT3G57010.1
AT3G57520	AT3G57520.1	SEED IMBIBITION 2 (SIP2)
AT3G57660	AT3G57660.1	NUCLEAR RNA POLYMERASE A1 (NRPA1)
AT3G57830	AT3G57830.1
AT3G57880	AT3G57880.1	MULTIPLE C2 DOMAIN AND TRANSMEMBRANE REGION PROTEIN 3 (MCTP3)
AT3G58460	AT3G58460.2	RHOMBOID-LIKE PROTEIN 15 (RBL15)
AT3G60640	AT3G60640.1	AUTOPHAGY 8G (ATG8G)
AT3G60660	AT3G60660.1
AT3G60690	AT3G60690.1	SMALL AUXIN UPREGULATED RNA 59 (SAUR59)
AT3G63210	AT3G63210.1	MEDIATOR OF ABA-REGULATED DORMANCY 1 (MARD1)
AT3G63240	AT3G63240.1
AT4G00110	AT4G00110.1	UDP-D-GLUCURONATE 4-EPIMERASE 3 (GAE3)
AT4G00200	AT4G00200.1	AT-HOOK MOTIF NUCLEAR LOCALIZED PROTEIN 7 (AHL7)
AT4G02060	AT4G02060.1	PROLIFERA (PRL)
AT4G03210	AT4G03210.1	XYLOGLUCAN ENDOTRANSGLUCOSYLASE/HYDROLASE 9 (XTH9)
AT4G05390	AT4G05390.1	ROOT FNR 1 (RFNR1)
AT4G15770	AT4G15770.1
AT4G17150	AT4G17150.1
AT4G17260	AT4G17260.1
AT4G17770	AT4G17770.1	TREHALOSE PHOSPHATASE/SYNTHASE 5 (TPS5)
AT4G17880	AT4G17880.1	(MYC4)
AT4G18570	AT4G18570.1	INCREASED PETAL GROWTH ANISOTROPY 1 (IPGA1)
AT4G22860	AT4G22860.1	TPX2-LIKE PROTEIN 3 (TPXL3)
AT4G23750	AT4G23750.1	CYTOKININ RESPONSE FACTOR 2 (CRF2)
AT4G23760	AT4G23760.1
AT4G24470	AT4G24470.3	ZINC-FINGER PROTEIN EXPRESSED IN INFLORESCENCE MERISTEM (ZIM)
AT4G26310	AT4G26310.2
AT4G27380	AT4G27380.1
AT4G27450	AT4G27450.1	HYPOXIA RESPONSE UNKNOWN PROTEIN 54 (HUP54)
AT4G28100	AT4G28100.1	ENDODERMIS7 (EN7)
AT4G28760	AT4G28760.1	TON1 RECRUITING MOTIF 20 (TRM20)
AT4G28950	AT4G28950.1	RHO-RELATED PROTEIN FROM PLANTS 9 (ROP9)
AT4G30160	AT4G30160.2	VILLIN 4 (VLN4)
AT4G30340	AT4G30340.1	DIACYLGLYCEROL KINASE 7 (DGK7)
AT4G30810	AT4G30810.1	SERINE CARBOXYPEPTIDASE-LIKE 29 (scpl29)
AT4G31550	AT4G31550.1	WRKY DNA-BINDING PROTEIN 11 (WRKY11)
AT4G32400	AT4G32400.1	SODIUM HYPERSENSITIVE 1 (SHS1)
AT4G36910	AT4G36910.1	LOSS OF THE TIMING OF ET AND JA BIOSYNTHESIS 2 (LEJ2)
AT4G36930	AT4G36930.1	SPATULA (SPT)
AT4G37630	AT4G37630.1	CYCLIN D5;1 (CYCD5;1)
AT4G37740	AT4G37740.1	GROWTH-REGULATING FACTOR 2 (GRF2)
AT4G37870	AT4G37870.1	PHOSPHOENOLPYRUVATE CARBOXYKINASE 1 (PCK1)
AT4G38670	AT4G38670.1
AT4G39790	AT4G39790.1
AT5G02010	AT5G02010.1	ROP (RHO OF PLANTS) GUANINE NUCLEOTIDE EXCHANGE FACTOR 7 (ROPGEF7)
AT5G02490	AT5G02490.1	(Hsp70-2)
AT5G04040	AT5G04040.1	SUGAR-DEPENDENT1 (SDP1)
AT5G05890	AT5G05890.1	UDP-GLUCOSYL TRANSFERASE 76C5 (UGT76C5)
AT5G07460	AT5G07460.1	PEPTIDEMETHIONINE SULFOXIDE REDUCTASE 2 (PMSR2)
AT5G08260	AT5G08260.1	SERINE CARBOXYPEPTIDASE-LIKE 35 (scpl35)
AT5G08565	AT5G08565.1	(SPT4-1)
AT5G08590	AT5G08590.1	SNF1-RELATED PROTEIN KINASE 2.1 (SNRK2.1)
AT5G09300	AT5G09300.1	(E1A2)
AT5G11780	AT5G11780.1
AT5G12080	AT5G12080.1	MECHANOSENSITIVE CHANNEL OF SMALL CONDUCTANCE-LIKE 10 (MSL10)
AT5G13300	AT5G13300.1	SCARFACE (SFC)
AT5G15550	AT5G15550.1	ARABIDOPSIS THALIANA PESCADILLO ORTHOLOG (ATPEP2)
AT5G15740	AT5G15740.1	RG-I RHAMNOSYLTRANSFERASE 1 (RRT1)
AT5G17630	AT5G17630.1	XYLULOSE 5-PHOSPHATE/PHOSPHATE TRANSLOCATOR (XPT)
AT5G17760	AT5G17760.1
AT5G18620	AT5G18620.2	CHROMATIN REMODELING FACTOR17 (CHR17)
AT5G22880	AT5G22880.1	HISTONE B2 (HTB2)
AT5G25590	AT5G25590.1
AT5G26731	AT5G26731.1
AT5G37010	AT5G37010.1
AT5G46640	AT5G46640.1	AT-HOOK MOTIF NUCLEAR LOCALIZED PROTEIN 8 (AHL8)
AT5G47060	AT5G47060.1
AT5G47370	AT5G47370.1	(HAT2)
AT5G48720	AT5G48720.2	X-RAY INDUCED TRANSCRIPT 1 (XRI1)
AT5G51550	AT5G51550.1	EXORDIUM LIKE 3 (EXL3)
AT5G53290	AT5G53290.1	CYTOKININ RESPONSE FACTOR 3 (CRF3)
AT5G54280	AT5G54280.2	MYOSIN 2 (ATM2)
AT5G56260	AT5G56260.3
AT5G56790	AT5G56790.1
AT5G57100	AT5G57100.1
AT5G57230	AT5G57230.2
AT5G58730	AT5G58730.1	MYO-INOSITOL KINASE (MIK)
AT5G60210	AT5G60210.3
AT5G60890	AT5G60890.1	MYB DOMAIN PROTEIN 34 (MYB34)
AT5G63030	AT5G63030.1	GLUTAREDOXIN C1 (GRXC1)
AT5G63530	AT5G63530.1	FARNESYLATED PROTEIN 3 (FP3)
AT5G63810	AT5G63810.1	BETA-GALACTOSIDASE 10 (BGAL10)
AT5G63920	AT5G63920.1	TOPOISOMERASE 3ALPHA (TOP3A)
AT5G65660	AT5G65660.1
AT5G66750	AT5G66750.1	CHROMATIN REMODELING 1 (CHR1)
AT5G67330	AT5G67330.1	NATURAL RESISTANCE ASSOCIATED MACROPHAGE PROTEIN 4 (NRAMP4)
