# Supplementary material for: PLETHORA transcription factors promote early embryo development through induction of meristematic potential
Source: Development. 2024 Jun 17;151(12):dev202527. doi: 10.1242/dev.202527 (PMC11234262; doi:10.1242/dev.202527)
Supplement: Table S3. — Gene ontology analysis of the 197 ‘core’ PLT regulome targets using hypergeometric tests with the Hochberg (FDR) correction. [file develop-151-202527-TableS3.xlsx]

## Sheet: Data S3
Data S3 - Gene ontology analysis of the 197 'core' PLT regulome targets using hypergeometric tests with the Hochberg (FDR) correction.
GO term	Ontology	Description	Number in input list	Number in BG/Ref	P-value	FDR
GO:0016568	Biological process	chromatin modification	19	447	6.8e-10	1.5e-07
GO:0016569	Biological process	covalent chromatin modification	18	419	1.7e-09	1.5e-07
GO:0006325	Biological process	chromatin organization	21	566	8.8e-10	1.5e-07
GO:0016570	Biological process	histone modification	17	371	1.9e-09	1.5e-07
GO:0065007	Biological process	biological regulation	81	6222	1.3e-09	1.5e-07
GO:0051276	Biological process	chromosome organization	23	752	4.7e-09	3e-07
GO:0050789	Biological process	regulation of biological process	70	5235	1.2e-08	5.7e-07
GO:0032259	Biological process	methylation	19	548	1.7e-08	5.7e-07
GO:0043414	Biological process	macromolecule methylation	19	540	1.3e-08	5.7e-07
GO:0050794	Biological process	regulation of cellular process	64	4595	1.5e-08	5.7e-07
GO:0009987	Biological process	cellular process	139	14419	1.5e-08	5.7e-07
GO:0006730	Biological process	one-carbon metabolic process	19	578	3.8e-08	1.1e-06
GO:0016571	Biological process	histone methylation	14	296	3.7e-08	1.1e-06
GO:0008213	Biological process	protein amino acid alkylation	14	305	5.3e-08	1.3e-06
GO:0006259	Biological process	DNA metabolic process	22	790	5.2e-08	1.3e-06
GO:0006479	Biological process	protein amino acid methylation	14	305	5.3e-08	1.3e-06
GO:0006139	Biological process	nucleobase, nucleoside, nucleotide and nucleic acid metabolic process	64	4798	7.9e-08	1.8e-06
GO:0050896	Biological process	response to stimulus	76	6292	1.6e-07	3.4e-06
GO:0006260	Biological process	DNA replication	14	337	1.7e-07	3.4e-06
GO:0051252	Biological process	regulation of RNA metabolic process	40	2388	1.8e-07	3.5e-06
GO:0019222	Biological process	regulation of metabolic process	48	3186	1.9e-07	3.5e-06
GO:0019219	Biological process	regulation of nucleobase, nucleoside, nucleotide and nucleic acid metabolic process	41	2496	2.1e-07	3.6e-06
GO:0010468	Biological process	regulation of gene expression	43	2695	2.2e-07	3.6e-06
GO:0034968	Biological process	histone lysine methylation	12	243	2.3e-07	3.6e-06
GO:0044238	Biological process	primary metabolic process	117	11717	2.5e-07	3.8e-06
GO:0051171	Biological process	regulation of nitrogen compound metabolic process	41	2517	2.6e-07	3.8e-06
GO:0007275	Biological process	multicellular organismal development	54	3864	2.9e-07	4e-06
GO:0060255	Biological process	regulation of macromolecule metabolic process	44	2829	3e-07	4e-06
GO:0031323	Biological process	regulation of cellular metabolic process	45	2928	3e-07	4e-06
GO:0032502	Biological process	developmental process	56	4094	3.3e-07	4.1e-06
GO:0006355	Biological process	regulation of transcription, DNA-dependent	39	2372	4.3e-07	5.2e-06
GO:0045449	Biological process	regulation of transcription	39	2376	4.5e-07	5.3e-06
GO:0006807	Biological process	nitrogen compound metabolic process	69	5675	6.9e-07	7.9e-06
GO:0006306	Biological process	DNA methylation	10	180	8.7e-07	9.2e-06
GO:0006305	Biological process	DNA alkylation	10	180	8.7e-07	9.2e-06
GO:0051567	Biological process	histone H3-K9 methylation	10	180	8.7e-07	9.2e-06
GO:0006304	Biological process	DNA modification	10	183	1e-06	1e-05
GO:0032501	Biological process	multicellular organismal process	54	4020	1e-06	1e-05
GO:0008152	Biological process	metabolic process	128	13633	1.3e-06	1.3e-05
GO:0010556	Biological process	regulation of macromolecule biosynthetic process	39	2491	1.4e-06	1.4e-05
GO:0044237	Biological process	cellular metabolic process	113	11509	1.5e-06	1.4e-05
GO:0006350	Biological process	transcription	40	2620	1.9e-06	1.6e-05
GO:0006351	Biological process	transcription, DNA-dependent	40	2618	1.9e-06	1.6e-05
GO:0032774	Biological process	RNA biosynthetic process	40	2621	1.9e-06	1.6e-05
GO:0034504	Biological process	protein localization in nucleus	9	159	2.7e-06	2.2e-05
GO:0080090	Biological process	regulation of primary metabolic process	41	2761	2.7e-06	2.2e-05
GO:0048731	Biological process	system development	34	2083	3.2e-06	2.5e-05
GO:0048513	Biological process	organ development	34	2083	3.2e-06	2.5e-05
GO:0040029	Biological process	regulation of gene expression, epigenetic	15	508	3.9e-06	3e-05
GO:0008283	Biological process	cell proliferation	11	269	4.3e-06	3.2e-05
GO:0009889	Biological process	regulation of biosynthetic process	39	2634	5.4e-06	3.9e-05
GO:0048449	Biological process	floral organ formation	9	174	5.4e-06	3.9e-05
GO:0031326	Biological process	regulation of cellular biosynthetic process	39	2631	5.2e-06	3.9e-05
GO:0006996	Biological process	organelle organization	33	2044	5.7e-06	4e-05
GO:0010033	Biological process	response to organic substance	40	2754	6.3e-06	4.3e-05
GO:0048856	Biological process	anatomical structure development	46	3396	6.7e-06	4.5e-05
GO:0048563	Biological process	post-embryonic organ morphogenesis	10	233	7.8e-06	5e-05
GO:0043170	Biological process	macromolecule metabolic process	94	9246	7.7e-06	5e-05
GO:0048444	Biological process	floral organ morphogenesis	10	233	7.8e-06	5e-05
GO:0009791	Biological process	post-embryonic development	34	2188	8.9e-06	5.7e-05
GO:0050793	Biological process	regulation of developmental process	19	844	9.2e-06	5.7e-05
GO:0051239	Biological process	regulation of multicellular organismal process	17	694	9.6e-06	5.9e-05
GO:0006342	Biological process	chromatin silencing	10	242	1.1e-05	6.5e-05
GO:0048645	Biological process	organ formation	9	192	1.1e-05	6.8e-05
GO:0045814	Biological process	negative regulation of gene expression, epigenetic	10	247	1.3e-05	7.4e-05
GO:0048523	Biological process	negative regulation of cellular process	18	789	1.3e-05	7.7e-05
GO:0017038	Biological process	protein import	12	368	1.4e-05	8.1e-05
GO:0006261	Biological process	DNA-dependent DNA replication	10	256	1.7e-05	9.6e-05
GO:0042221	Biological process	response to chemical stimulus	50	3978	1.8e-05	0.0001
GO:0044249	Biological process	cellular biosynthetic process	81	7737	1.9e-05	0.0001
GO:0006606	Biological process	protein import into nucleus	8	156	1.9e-05	0.0001
GO:0051170	Biological process	nuclear import	8	158	2.1e-05	0.00011
GO:0048519	Biological process	negative regulation of biological process	23	1243	2.3e-05	0.00012
GO:0051169	Biological process	nuclear transport	9	213	2.5e-05	0.00013
GO:0006913	Biological process	nucleocytoplasmic transport	9	213	2.5e-05	0.00013
GO:0006346	Biological process	methylation-dependent chromatin silencing	7	117	2.5e-05	0.00013
GO:0048608	Biological process	reproductive structure development	28	1722	2.8e-05	0.00014
GO:0033365	Biological process	protein localization in organelle	10	272	2.8e-05	0.00014
GO:0048646	Biological process	anatomical structure formation involved in morphogenesis	11	331	2.8e-05	0.00014
GO:0048437	Biological process	floral organ development	15	605	2.9e-05	0.00014
GO:0048569	Biological process	post-embryonic organ development	15	608	3e-05	0.00014
GO:0016481	Biological process	negative regulation of transcription	12	400	3.2e-05	0.00014
GO:0051253	Biological process	negative regulation of RNA metabolic process	12	400	3.2e-05	0.00014
GO:0009058	Biological process	biosynthetic process	82	7962	3.1e-05	0.00014
GO:0045892	Biological process	negative regulation of transcription, DNA-dependent	12	400	3.2e-05	0.00014
GO:0044281	Biological process	small molecule metabolic process	50	4065	3.3e-05	0.00014
GO:0003006	Biological process	reproductive developmental process	31	2050	3.9e-05	0.00017
GO:0045934	Biological process	negative regulation of nucleobase, nucleoside, nucleotide and nucleic acid metabolic process	12	413	4.3e-05	0.00018
GO:0009908	Biological process	flower development	19	948	4.4e-05	0.00019
GO:0051172	Biological process	negative regulation of nitrogen compound metabolic process	12	415	4.5e-05	0.00019
GO:0010558	Biological process	negative regulation of macromolecule biosynthetic process	12	418	4.8e-05	0.0002
GO:0009059	Biological process	macromolecule biosynthetic process	60	5312	5.1e-05	0.00021
GO:0009890	Biological process	negative regulation of biosynthetic process	12	425	5.6e-05	0.00022
GO:0031327	Biological process	negative regulation of cellular biosynthetic process	12	425	5.6e-05	0.00022
GO:0007049	Biological process	cell cycle	17	802	5.7e-05	0.00023
GO:0000278	Biological process	mitotic cell cycle	10	302	6.6e-05	0.00026
GO:0009719	Biological process	response to endogenous stimulus	26	1615	6.6e-05	0.00026
GO:0034645	Biological process	cellular macromolecule biosynthetic process	59	5243	6.8e-05	0.00026
GO:0016070	Biological process	RNA metabolic process	46	3734	7.2e-05	0.00028
GO:0031324	Biological process	negative regulation of cellular metabolic process	12	449	9.2e-05	0.00035
GO:0016458	Biological process	gene silencing	12	450	9.4e-05	0.00035
GO:0044260	Biological process	cellular macromolecule metabolic process	85	8616	0.0001	0.00039
GO:0010629	Biological process	negative regulation of gene expression	14	611	0.00012	0.00044
GO:0022414	Biological process	reproductive process	31	2224	0.00017	0.00062
GO:0010605	Biological process	negative regulation of macromolecule metabolic process	14	636	0.00018	0.00065
GO:0000003	Biological process	reproduction	31	2272	0.00025	0.00089
GO:0009892	Biological process	negative regulation of metabolic process	14	659	0.00026	0.0009
GO:0009886	Biological process	post-embryonic morphogenesis	12	503	0.00026	0.0009
GO:0009909	Biological process	regulation of flower development	10	359	0.00026	0.0009
GO:0051726	Biological process	regulation of cell cycle	9	293	0.00026	0.00091
GO:0009944	Biological process	polarity specification of adaxial/abaxial axis	5	79	0.00029	0.001
GO:0009943	Biological process	adaxial/abaxial axis specification	5	81	0.00033	0.0011
GO:0065001	Biological process	specification of axis polarity	5	81	0.00033	0.0011
GO:0031047	Biological process	gene silencing by RNA	10	371	0.00033	0.0011
GO:0009955	Biological process	adaxial/abaxial pattern formation	5	87	0.00045	0.0015
GO:0048580	Biological process	regulation of post-embryonic development	11	459	0.00045	0.0015
GO:0048446	Biological process	petal morphogenesis	5	88	0.00047	0.0015
GO:0009887	Biological process	organ morphogenesis	13	629	0.00055	0.0018
GO:0009798	Biological process	axis specification	5	92	0.00057	0.0018
GO:0009725	Biological process	response to hormone stimulus	21	1375	0.00068	0.0021
GO:0009607	Biological process	response to biotic stimulus	24	1687	0.00075	0.0023
GO:0007010	Biological process	cytoskeleton organization	11	507	0.00099	0.0031
GO:0051707	Biological process	response to other organism	21	1421	0.001	0.0031
GO:0010073	Biological process	meristem maintenance	8	286	0.001	0.0031
GO:0048438	Biological process	floral whorl development	11	510	0.001	0.0031
GO:0006950	Biological process	response to stress	45	4089	0.0011	0.0032
GO:0022622	Biological process	root system development	12	595	0.0011	0.0032
GO:0048364	Biological process	root development	12	594	0.0011	0.0032
GO:0071103	Biological process	DNA conformation change	5	107	0.0011	0.0032
GO:0051301	Biological process	cell division	9	363	0.0012	0.0034
GO:0010075	Biological process	regulation of meristem growth	6	171	0.0015	0.0042
GO:0048465	Biological process	corolla development	5	117	0.0016	0.0045
GO:0048441	Biological process	petal development	5	117	0.0016	0.0045
GO:0015931	Biological process	nucleobase, nucleoside, nucleotide and nucleic acid transport	7	238	0.0016	0.0046
GO:0031048	Biological process	chromatin silencing by small RNA	5	118	0.0017	0.0046
GO:0003002	Biological process	regionalization	7	241	0.0017	0.0048
GO:0035266	Biological process	meristem growth	6	179	0.0018	0.0051
GO:0016043	Biological process	cellular component organization	36	3141	0.0019	0.0051
GO:0009855	Biological process	determination of bilateral symmetry	5	122	0.0019	0.0052
GO:0009799	Biological process	specification of symmetry	5	123	0.002	0.0053
GO:0046907	Biological process	intracellular transport	20	1423	0.0024	0.0064
GO:0030029	Biological process	actin filament-based process	7	261	0.0027	0.0071
GO:0006952	Biological process	defense response	22	1653	0.0028	0.0075
GO:0022402	Biological process	cell cycle process	11	586	0.003	0.0078
GO:0045595	Biological process	regulation of cell differentiation	5	136	0.003	0.0078
GO:0007389	Biological process	pattern specification process	8	345	0.0032	0.0084
GO:0009653	Biological process	anatomical structure morphogenesis	23	1783	0.0033	0.0086
GO:0000911	Biological process	cytokinesis by cell plate formation	6	204	0.0034	0.0088
GO:0033205	Biological process	cytokinesis during cell cycle	6	208	0.0038	0.0096
GO:0005975	Biological process	carbohydrate metabolic process	27	2249	0.0039	0.01
GO:0010015	Biological process	root morphogenesis	9	439	0.0041	0.01
GO:0051641	Biological process	cellular localization	21	1613	0.0045	0.011
GO:0006839	Biological process	mitochondrial transport	5	153	0.0049	0.012
GO:0006605	Biological process	protein targeting	14	906	0.0048	0.012
GO:0010154	Biological process	fruit development	12	721	0.0051	0.012
GO:0051179	Biological process	localization	40	3819	0.005	0.012
GO:0048509	Biological process	regulation of meristem development	6	223	0.0052	0.013
GO:0043687	Biological process	post-translational protein modification	25	2075	0.0053	0.013
GO:0009888	Biological process	tissue development	15	1015	0.0053	0.013
GO:0007015	Biological process	actin filament organization	5	158	0.0055	0.013
GO:0040008	Biological process	regulation of growth	7	304	0.006	0.014
GO:0051649	Biological process	establishment of localization in cell	20	1554	0.0063	0.015
GO:0009753	Biological process	response to jasmonic acid stimulus	9	471	0.0063	0.015
GO:0010014	Biological process	meristem initiation	5	165	0.0066	0.015
GO:0000910	Biological process	cytokinesis	6	235	0.0067	0.015
GO:0042742	Biological process	defense response to bacterium	8	394	0.007	0.016
GO:0034613	Biological process	cellular protein localization	15	1059	0.0077	0.017
GO:0043412	Biological process	macromolecule modification	34	3199	0.008	0.018
GO:0009639	Biological process	response to red or far red light	8	406	0.0083	0.018
GO:0000226	Biological process	microtubule cytoskeleton organization	6	246	0.0082	0.018
GO:0051704	Biological process	multi-organism process	22	1820	0.0085	0.019
GO:0006810	Biological process	transport	37	3577	0.0086	0.019
GO:0048507	Biological process	meristem development	9	498	0.0088	0.019
GO:0006310	Biological process	DNA recombination	6	255	0.0097	0.021
GO:0009165	Biological process	nucleotide biosynthetic process	7	336	0.01	0.022
GO:0006464	Biological process	protein modification process	30	2773	0.01	0.022
GO:0016246	Biological process	RNA interference	5	184	0.01	0.022
GO:0070727	Biological process	cellular macromolecule localization	15	1093	0.01	0.022
GO:0048316	Biological process	seed development	11	696	0.01	0.022
GO:0030036	Biological process	actin cytoskeleton organization	5	186	0.011	0.022
GO:0010467	Biological process	gene expression	46	4766	0.011	0.024
GO:0009733	Biological process	response to auxin stimulus	8	431	0.011	0.024
GO:0008104	Biological process	protein localization	16	1216	0.012	0.024
GO:0033036	Biological process	macromolecule localization	19	1541	0.012	0.024
GO:0051234	Biological process	establishment of localization	37	3652	0.012	0.024
GO:0048638	Biological process	regulation of developmental growth	6	269	0.012	0.025
GO:0009737	Biological process	response to abscisic acid stimulus	10	621	0.013	0.025
GO:0051716	Biological process	cellular response to stimulus	26	2355	0.013	0.026
GO:0051052	Biological process	regulation of DNA metabolic process	5	198	0.013	0.027
GO:0055086	Biological process	nucleobase, nucleoside and nucleotide metabolic process	11	726	0.014	0.027
GO:0009790	Biological process	embryonic development	10	638	0.015	0.029
GO:0006886	Biological process	intracellular protein transport	14	1044	0.015	0.03
GO:0045184	Biological process	establishment of protein localization	15	1160	0.016	0.032
GO:0015031	Biological process	protein transport	15	1160	0.016	0.032
GO:0048609	Biological process	reproductive process in a multicellular organism	7	378	0.018	0.035
GO:0009793	Biological process	embryonic development ending in seed dormancy	9	563	0.018	0.035
GO:0071554	Biological process	cell wall organization or biogenesis	13	963	0.018	0.035
GO:0016138	Biological process	glycoside biosynthetic process	5	215	0.018	0.035
GO:0007126	Biological process	meiosis	5	219	0.02	0.037
GO:0051327	Biological process	M phase of meiotic cell cycle	5	219	0.02	0.037
GO:0009617	Biological process	response to bacterium	9	577	0.021	0.039
GO:0009117	Biological process	nucleotide metabolic process	10	685	0.023	0.043
GO:0006753	Biological process	nucleoside phosphate metabolic process	10	687	0.023	0.043
GO:0007017	Biological process	microtubule-based process	6	313	0.024	0.044
GO:0005982	Biological process	starch metabolic process	5	230	0.024	0.044
GO:0048827	Biological process	phyllome development	8	497	0.024	0.045
GO:0032504	Biological process	multicellular organism reproduction	7	405	0.025	0.045
GO:0023052	Biological process	signaling	25	2376	0.025	0.046
GO:0044036	Biological process	cell wall macromolecule metabolic process	6	319	0.026	0.046
GO:0010604	Biological process	positive regulation of macromolecule metabolic process	8	508	0.027	0.049
GO:0003677	Molecular function	DNA binding	37	2399	4e-06	0.00021
GO:0005515	Molecular function	protein binding	34	2709	0.00055	0.015
GO:0030528	Molecular function	transcription regulator activity	24	1740	0.0011	0.02
GO:0003700	Molecular function	transcription factor activity	23	1682	0.0016	0.022
GO:0044464	Cellular component	cell part	176	22455	0.00011	0.0026
GO:0005634	Cellular component	nucleus	91	9514	0.00016	0.0026
GO:0005623	Cellular component	cell	176	22455	0.00011	0.0026
GO:0005694	Cellular component	chromosome	7	203	0.00066	0.0082
GO:0005622	Cellular component	intracellular	158	20042	0.0015	0.015
GO:0055044	Cellular component	symplast	14	852	0.0028	0.015
GO:0044424	Cellular component	intracellular part	157	19957	0.0019	0.015
GO:0005911	Cellular component	cell-cell junction	14	854	0.0029	0.015
GO:0030054	Cellular component	cell junction	14	857	0.003	0.015
GO:0009506	Cellular component	plasmodesma	14	852	0.0028	0.015
GO:0044427	Cellular component	chromosomal part	5	145	0.0039	0.015
GO:0016020	Cellular component	membrane	59	6122	0.0037	0.015
GO:0005886	Cellular component	plasma membrane	40	3740	0.0035	0.015
GO:0043229	Cellular component	intracellular organelle	139	17570	0.0069	0.023
GO:0043226	Cellular component	organelle	139	17578	0.007	0.023
GO:0043231	Cellular component	intracellular membrane-bounded organelle	137	17343	0.0085	0.024
GO:0043227	Cellular component	membrane-bounded organelle	137	17349	0.0086	0.024
GO:0044459	Cellular component	plasma membrane part	15	1065	0.0081	0.024
GO:0005829	Cellular component	cytosol	20	1644	0.011	0.029
