# Supplementary material for: PLETHORA transcription factors promote early embryo development through induction of meristematic potential
Source: Development. 2024 Jun 17;151(12):dev202527. doi: 10.1242/dev.202527 (PMC11234262; doi:10.1242/dev.202527)
Supplement: Table S4. — Biological process GO clustering analysis of the PLT ’core’ regulome. [file develop-151-202527-TableS4.xlsx]

## Sheet: Data S4
Data S4 - Biological process GO clustering analysis of the PLT 'core' regulome.
Cluster ID	Summarizing term(s)	Description	log10(FDR)
I	Regulation	negative regulation of biological process	-3.921
I	Regulation	negative regulation of cellular process	-4.114
I	Regulation	positive regulation of macromolecule metabolic process	-1.31
I	Regulation	regulation of DNA metabolic process	-1.569
I	Regulation	regulation of DNA-templated transcription	-5.284
I	Regulation	regulation of biological process	-6.244
I	Regulation	regulation of cell cycle	-3.041
I	Regulation	regulation of cell differentiation	-2.108
I	Regulation	regulation of cellular process	-6.244
I	Regulation	regulation of developmental growth	-1.602
I	Regulation	regulation of developmental process	-4.244
I	Regulation	regulation of growth	-1.854
I	Regulation	regulation of meristem development	-1.886
I	Regulation	regulation of metabolic process	-5.456
I	Regulation	regulation of multicellular organismal process	-4.229
I	Regulation	regulation of post-embryonic development	-2.824
I	Regulation	regulatory ncRNA-mediated gene silencing	-2.959
I	Regulation	signaling	-1.337
II	Response	response to stress	-1.585
II	Response	response to red or far red light	-2.125
II	Response	response to organic substance	-1.796
II	Response	response to jasmonic acid	-1.62
II	Response	response to endogenous stimulus	-1.409
II	Response	response to chemical	-2.638
II	Response	response to biotic stimulus	-4
II	Response	response to bacterium	-3.585
II	Response	response to auxin	-1.824
II	Response	defense response to bacterium	-4.367
II	Response	defense response	-1.745
II	Response	cellular response to stimulus	-2.495
III	Development & morphogenesis	anatomical structure formation involved in morphogenesis	-3.854
III	Development & morphogenesis	anatomical structure morphogenesis	-2.066
III	Development & morphogenesis	organ development	-4.602
III	Development & morphogenesis	organ formation	-4.167
III	Development & morphogenesis	corolla development	-2.347
III	Development & morphogenesis	determination of bilateral symmetry	-2.284
III	Development & morphogenesis	embryo development	-1.538
III	Development & morphogenesis	floral organ morphogenesis	-4.301
III	Development & morphogenesis	fruit development	-1.921
III	Development & morphogenesis	meristem maintenance	-2.509
III	Development & morphogenesis	multicellular organism development	-5.398
III	Development & morphogenesis	multicellular organism reproduction	-1.347
III	Development & morphogenesis	multicellular organismal reproductive process	-1.456
III	Development & morphogenesis	pattern specification process	-2.076
III	Development & morphogenesis	post-embryonic morphogenesis	-3.046
III	Development & morphogenesis	root development	-2.495
III	Development & morphogenesis	root system development	-2.495
III	Development & morphogenesis	specification of axis polarity	-2.959
III	Development & morphogenesis	specification of symmetry	-2.276
III	Development & morphogenesis	tissue development	-1.886
IV	Chromatin & cytoskeleton organization	DNA conformation change	-2.495
IV	Chromatin & cytoskeleton organization	actin filament organization	-1.886
IV	Chromatin & cytoskeleton organization	cellular component organization	-2.292
IV	Chromatin & cytoskeleton organization	chromatin organization	-6.824
IV	Chromatin & cytoskeleton organization	chromosome organization	-6.523
IV	Chromatin & cytoskeleton organization	cytoskeleton organization	-2.509
IV	Chromatin & cytoskeleton organization	organelle organization	-4.398
V	Cell division	mitotic cell cycle	-3.585
V	Cell division	cytokinesis by cell plate formation	-2.056
V	Cell division	cytokinesis	-2.018
VI	Import, transport & localisation	cellular localization	-1.959
VI	Import, transport & localisation	macromolecule localization	-1.62
VI	Import, transport & localisation	mitochondrial transport	-1.921
VI	Import, transport & localisation	nuclear transport	-3.886
VI	Import, transport & localisation	nucleobase-containing compound transport	-2.337
VI	Import, transport & localisation	nucleocytoplasmic transport	-3.886
VI	Import, transport & localisation	protein import	-4.092
VI	Import, transport & localisation	protein localization to nucleus	-4.658
VI	Import, transport & localisation	protein localization to organelle	-3.854
VI	Import, transport & localisation	protein targeting	-1.921
VI	Import, transport & localisation	transport	-1.721
VII	(DNA) metabolism & modification	starch metabolic process	-1.357
VII	(DNA) metabolism & modification	small molecule metabolic process	-3.854
VII	(DNA) metabolism & modification	protein methylation	-5.886
VII	(DNA) metabolism & modification	protein alkylation	-5.886
VII	(DNA) metabolism & modification	primary metabolic process	-5.42
VII	(DNA) metabolism & modification	post-translational protein modification	-1.886
VII	(DNA) metabolism & modification	one-carbon metabolic process	-5.959
VII	(DNA) metabolism & modification	nucleobase-containing small molecule metabolic process	-1.569
VII	(DNA) metabolism & modification	nucleobase-containing compound metabolic process	-5.745
VII	(DNA) metabolism & modification	nitrogen compound metabolic process	-5.102
VII	(DNA) metabolism & modification	macromolecule modification	-1.745
VII	(DNA) metabolism & modification	macromolecule methylation	-6.244
VII	(DNA) metabolism & modification	macromolecule metabolic process	-4.301
VII	(DNA) metabolism & modification	macromolecule biosynthetic process	-3.678
VII	(DNA) metabolism & modification	gene expression	-1.62
VII	(DNA) metabolism & modification	cellular metabolic process	-4.854
VII	(DNA) metabolism & modification	cellular biosynthetic process	-4
VII	(DNA) metabolism & modification	cell wall macromolecule metabolic process	-1.337
VII	(DNA) metabolism & modification	carbohydrate metabolic process	-2
VII	(DNA) metabolism & modification	biosynthetic process	-3.854
VII	(DNA) metabolism & modification	DNA-templated transcription	-4.796
VII	(DNA) metabolism & modification	DNA-templated DNA replication	-4.018
VII	(DNA) metabolism & modification	DNA replication	-5.469
VII	(DNA) metabolism & modification	DNA modification	-5
VII	(DNA) metabolism & modification	DNA methylation	-5.036
VII	(DNA) metabolism & modification	DNA metabolic process	-5.886
