# Supplementary material for: PLETHORA transcription factors promote early embryo development through induction of meristematic potential
Source: Development. 2024 Jun 17;151(12):dev202527. doi: 10.1242/dev.202527 (PMC11234262; doi:10.1242/dev.202527)
Supplement: Table S7. — PLT ‘core’ targets expressed in 14 HAP zygotes (Zhao et al., 2019). [file develop-151-202527-TableS7.xlsx]

## Sheet: Data S7
Data S7 - PLT 'core' targets expressed in 14 HAP zygotes (Zhao et al., 2019).
Locus Identifier	Representative gene model	Primary gene name and symbol
AT1G02690	AT1G02690.2	IMPORTIN ALPHA ISOFORM 6 (IMPA-6)
AT1G06420	AT1G06420.1
AT1G08030	AT1G08030.1	TYROSYLPROTEIN SULFOTRANSFERASE (TPST)
AT1G10490	AT1G10490.1	N-ACETYLTRANSFERASE1 FOR CYTIDINE IN RNA (ACYR1)
AT1G13160	AT1G13160.1
AT1G15940	AT1G15940.1	(PDS5E)
AT1G17490	AT1G17490.1
AT1G18800	AT1G18800.1	NAP1-RELATED PROTEIN 2 (NRP2)
AT1G19120	AT1G19120.1	SM-LIKE 1A (LSM1A)
AT1G19440	AT1G19440.1	3-KETOACYL-COA SYNTHASE 4 (KCS4)
AT1G23410	AT1G23410.1	(RPS27AA)
AT1G27050	AT1G27050.1
AT1G30620	AT1G30620.1	MURUS 4 (MUR4)
AT1G31760	AT1G31760.1	SWI/SNF PROTEIN COMPLEX B5 (SWIB5)
AT1G32190	AT1G32190.1
AT1G32360	AT1G32360.1	(C3H12)
AT1G33110	AT1G33110.1
AT1G34770	AT1G34770.4	(NSE3)
AT1G44170	AT1G44170.1	ALDEHYDE DEHYDROGENASE 3H1 (ALDH3H1)
AT1G50570	AT1G50570.1
AT1G63160	AT1G63160.1	REPLICATION FACTOR C 2 (RFC2)
AT1G63660	AT1G63660.1
AT1G70480	AT1G70480.2	(JASSY)
AT1G70560	AT1G70560.1	TRYPTOPHAN AMINOTRANSFERASE OF ARABIDOPSIS 1 (TAA1)
AT1G70710	AT1G70710.1	GLYCOSYL HYDROLASE 9B1 (GH9B1)
AT1G73100	AT1G73100.1	SU(VAR)3-9 HOMOLOG 3 (SUVH3)
AT1G77220	AT1G77220.1	LAZ1 HOMOLOG1 (LAZ1H1)
AT2G03240	AT2G03240.1
AT2G04030	AT2G04030.1	(CR88)
AT2G16570	AT2G16570.1	GLN PHOSPHORIBOSYL PYROPHOSPHATE AMIDOTRANSFERASE 1 (ASE1)
AT2G17370	AT2G17370.1	3-HYDROXY-3-METHYLGLUTARYL-COA REDUCTASE 2 (HMG2)
AT2G18230	AT2G18230.1	PYROPHOSPHORYLASE 2 (PPa2)
AT2G20610	AT2G20610.1	SUPERROOT 1 (SUR1)
AT2G21800	AT2G21800.2	ESSENTIAL MEIOTIC ENDONUCLEASE 1A (EME1A)
AT2G23290	AT2G23290.1	MYB DOMAIN PROTEIN 70 (MYB70)
AT2G24570	AT2G24570.1	WRKY DNA-BINDING PROTEIN 17 (WRKY17)
AT2G31390	AT2G31390.1	FRUCTOKINASE 2 (FRK2)
AT2G36390	AT2G36390.1	STARCH BRANCHING ENZYME 2.1 (SBE2.1)
AT2G38090	AT2G38090.1
AT2G38370	AT2G38370.2
AT2G38810	AT2G38810.1	HISTONE H2A 8 (HTA8)
AT2G39870	AT2G39870.1
AT2G42570	AT2G42570.1	TRICHOME BIREFRINGENCE-LIKE 39 (TBL39)
AT3G01610	AT3G01610.2	EMBRYO DEFECTIVE 1354 (emb1354)
AT3G03170	AT3G03170.1
AT3G03790	AT3G03790.3
AT3G04350	AT3G04350.1
AT3G04580	AT3G04580.1	ETHYLENE INSENSITIVE 4 (EIN4)
AT3G05290	AT3G05290.1	PEROXISOMAL ADENINE NUCLEOTIDE CARRIER 1 (PNC1)
AT3G07370	AT3G07370.1	CARBOXYL TERMINUS OF HSC70-INTERACTING PROTEIN (CHIP)
AT3G07760	AT3G07760.3	WEEP (WEEP)
AT3G08030	AT3G08030.1	(ATHA2-1)
AT3G10650	AT3G10650.1	(NUP1)
AT3G10690	AT3G10690.1	DNA GYRASE A (GYRA)
AT3G10985	AT3G10985.1	SENESCENCE ASSOCIATED GENE 20 (SAG20)
AT3G11690	AT3G11690.1
AT3G12490	AT3G12490.2	CYSTATIN B (CYSB)
AT3G12530	AT3G12530.1	(PSF2)
AT3G14890	AT3G14890.1	ZINC 4 FINGER DNA 3'-PHOSPHOESTERASE (ZDP)
AT3G18230	AT3G18230.1
AT3G19790	AT3G19790.1
AT3G21100	AT3G21100.3
AT3G23580	AT3G23580.1	RIBONUCLEOTIDE REDUCTASE 2A (RNR2A)
AT3G24810	AT3G24810.1	(ICK3)
AT3G27350	AT3G27350.2
AT3G46590	AT3G46590.2	TRF-LIKE 1 (TRFL1)
AT3G46970	AT3G46970.1	ALPHA-GLUCAN PHOSPHORYLASE 2 (PHS2)
AT3G47800	AT3G47800.1
AT3G51620	AT3G51620.2	(NTP6)
AT3G52905	AT3G52905.1
AT3G54110	AT3G54110.1	PLANT UNCOUPLING MITOCHONDRIAL PROTEIN 1 (PUMP1)
AT3G54220	AT3G54220.1	SCARECROW (SCR)
AT3G56990	AT3G56990.1	EMBRYO SAC DEVELOPMENT ARREST 7 (EDA7)
AT3G57010	AT3G57010.1
AT3G57520	AT3G57520.1	SEED IMBIBITION 2 (SIP2)
AT3G57660	AT3G57660.1	NUCLEAR RNA POLYMERASE A1 (NRPA1)
AT3G57880	AT3G57880.1	MULTIPLE C2 DOMAIN AND TRANSMEMBRANE REGION PROTEIN 3 (MCTP3)
AT3G58460	AT3G58460.2	RHOMBOID-LIKE PROTEIN 15 (RBL15)
AT3G60640	AT3G60640.1	AUTOPHAGY 8G (ATG8G)
AT3G60690	AT3G60690.1	SMALL AUXIN UPREGULATED RNA 59 (SAUR59)
AT3G63210	AT3G63210.1	MEDIATOR OF ABA-REGULATED DORMANCY 1 (MARD1)
AT3G63240	AT3G63240.1
AT4G00110	AT4G00110.1	UDP-D-GLUCURONATE 4-EPIMERASE 3 (GAE3)
AT4G00200	AT4G00200.1	AT-HOOK MOTIF NUCLEAR LOCALIZED PROTEIN 7 (AHL7)
AT4G02060	AT4G02060.1	PROLIFERA (PRL)
AT4G05390	AT4G05390.1	ROOT FNR 1 (RFNR1)
AT4G15770	AT4G15770.1
AT4G17150	AT4G17150.1
AT4G17260	AT4G17260.1
AT4G22860	AT4G22860.1	TPX2-LIKE PROTEIN 3 (TPXL3)
AT4G23760	AT4G23760.1
AT4G24470	AT4G24470.3	ZINC-FINGER PROTEIN EXPRESSED IN INFLORESCENCE MERISTEM (ZIM)
AT4G26310	AT4G26310.2
AT4G27380	AT4G27380.1
AT4G27450	AT4G27450.1	HYPOXIA RESPONSE UNKNOWN PROTEIN 54 (HUP54)
AT4G28760	AT4G28760.1	TON1 RECRUITING MOTIF 20 (TRM20)
AT4G30160	AT4G30160.2	VILLIN 4 (VLN4)
AT4G30810	AT4G30810.1	SERINE CARBOXYPEPTIDASE-LIKE 29 (scpl29)
AT4G31550	AT4G31550.1	WRKY DNA-BINDING PROTEIN 11 (WRKY11)
AT4G32400	AT4G32400.1	SODIUM HYPERSENSITIVE 1 (SHS1)
AT4G36910	AT4G36910.1	LOSS OF THE TIMING OF ET AND JA BIOSYNTHESIS 2 (LEJ2)
AT4G36930	AT4G36930.1	SPATULA (SPT)
AT4G37630	AT4G37630.1	CYCLIN D5;1 (CYCD5;1)
AT4G37870	AT4G37870.1	PHOSPHOENOLPYRUVATE CARBOXYKINASE 1 (PCK1)
AT4G38670	AT4G38670.1
AT4G39790	AT4G39790.1
AT5G02490	AT5G02490.1	(Hsp70-2)
AT5G04040	AT5G04040.1	SUGAR-DEPENDENT1 (SDP1)
AT5G07460	AT5G07460.1	PEPTIDEMETHIONINE SULFOXIDE REDUCTASE 2 (PMSR2)
AT5G08565	AT5G08565.1	(SPT4-1)
AT5G08590	AT5G08590.1	SNF1-RELATED PROTEIN KINASE 2.1 (SNRK2.1)
AT5G09300	AT5G09300.1	(E1A2)
AT5G12080	AT5G12080.1	MECHANOSENSITIVE CHANNEL OF SMALL CONDUCTANCE-LIKE 10 (MSL10)
AT5G13300	AT5G13300.1	SCARFACE (SFC)
AT5G15550	AT5G15550.1	ARABIDOPSIS THALIANA PESCADILLO ORTHOLOG (ATPEP2)
AT5G15740	AT5G15740.1	RG-I RHAMNOSYLTRANSFERASE 1 (RRT1)
AT5G17630	AT5G17630.1	XYLULOSE 5-PHOSPHATE/PHOSPHATE TRANSLOCATOR (XPT)
AT5G18620	AT5G18620.2	CHROMATIN REMODELING FACTOR17 (CHR17)
AT5G22880	AT5G22880.1	HISTONE B2 (HTB2)
AT5G26731	AT5G26731.1
AT5G37010	AT5G37010.1
AT5G46640	AT5G46640.1	AT-HOOK MOTIF NUCLEAR LOCALIZED PROTEIN 8 (AHL8)
AT5G47060	AT5G47060.1
AT5G48720	AT5G48720.2	X-RAY INDUCED TRANSCRIPT 1 (XRI1)
AT5G53290	AT5G53290.1	CYTOKININ RESPONSE FACTOR 3 (CRF3)
AT5G54280	AT5G54280.2	MYOSIN 2 (ATM2)
AT5G56260	AT5G56260.3
AT5G57100	AT5G57100.1
AT5G57230	AT5G57230.2
AT5G58730	AT5G58730.1	MYO-INOSITOL KINASE (MIK)
AT5G63810	AT5G63810.1	BETA-GALACTOSIDASE 10 (BGAL10)
AT5G63920	AT5G63920.1	TOPOISOMERASE 3ALPHA (TOP3A)
AT5G66750	AT5G66750.1	CHROMATIN REMODELING 1 (CHR1)
AT5G67330	AT5G67330.1	NATURAL RESISTANCE ASSOCIATED MACROPHAGE PROTEIN 4 (NRAMP4)
